# Supplementary material for: Genetic and Virulence Profiles of Enteroaggregative Escherichia coli (EAEC) Isolated From Deployed Military Personnel (DMP) With Travelers' Diarrhea
Source: Front Cell Infect Microbiol. 2020 May 20;10:200. doi: 10.3389/fcimb.2020.00200 (PMC7251025; doi:10.3389/fcimb.2020.00200)
Supplement: Supplementary file 3 [file Data_Sheet_3.ZIP]

Archive with 1 entries (1 files):
- Supplemental Table S3 SNPs.xlsx
