# Supplementary material for: Genetic and Virulence Profiles of Enteroaggregative Escherichia coli (EAEC) Isolated From Deployed Military Personnel (DMP) With Travelers' Diarrhea
Source: Front Cell Infect Microbiol. 2020 May 20;10:200. doi: 10.3389/fcimb.2020.00200 (PMC7251025; doi:10.3389/fcimb.2020.00200)
Supplement: Supplementary file 3 [file Data_Sheet_3.ZIP › Supplemental Table S3 SNPs.xlsx]

## Sheet: Galaxy841-(filtered_EAEC_042_re
Table S3. Core genome SNPs relative to prototype EAEC 042
molecule	refpos	intergenic, synonymous (SYN), or non-synonymous (NSYN)	base in 042 reference	E14V1C	P73V1	P109V1	P307V4	P4061b	P415V1	P433V1	P677V1	E2V1A	E3V1A	E3V1B	E3V1C	E7V1A	E8V1A	E9V1A	E10V5A	E11V1A	E11V5A	E13V1D	E13V1E	E14V1D	E16V1A	E17V1A	E18V1A	E19V1A	E24V5C	E25V1B	E30V1A	E31V1B	E32V5A	E37V1A	K2V1	K4V4	K5V4	K11V5	K13V4	K16V1	K18V1	K21V5	K22V1	K24V1	K26V1	K30V1	K31V1	K38V1	K39V1
NC_017626	22	intergenic	C	C	C	C	C	C	C	C	C	C	T	C	C	C	C	T	C	C	T	C	C	C	C	C	C	C	C	C	C	C	C	C	C	C	C	C	C	C	C	C	C	C	C	C	C	C	C
NC_017626	58	intergenic	G	G	G	G	G	G	G	G	G	G	C	G	G	G	G	C	G	G	C	G	G	G	G	G	G	G	G	G	G	G	G	G	G	G	G	G	G	G	G	G	G	G	G	G	G	G	G
NC_017626	64	intergenic	T	T	T	T	T	T	T	T	T	T	C	T	T	T	T	C	T	T	C	T	T	T	T	T	T	T	T	T	T	T	T	T	T	T	T	T	T	T	T	T	T	T	T	T	T	T	T
NC_017626	171	intergenic	T	T	A	T	T	T	T	T	T	T	T	T	T	T	T	T	T	T	T	T	T	T	T	T	T	T	T	T	T	T	T	T	T	T	T	T	T	T	T	T	T	T	T	T	T	T	T
NC_017626	392	SYN	G	G	T	G	G	G	G	G	G	T	G	T	T	T	T	G	G	G	G	T	T	G	T	T	G	G	G	T	T	T	T	G	G	G	G	T	G	T	G	T	G	G	T	T	G	T	T
NC_017626	536	SYN	T	C	C	C	C	C	C	C	C	C	C	C	C	C	C	C	C	C	C	C	C	T	C	C	C	T	C	C	C	C	C	T	C	C	C	C	C	C	T	C	C	C	C	C	T	C	C
NC_017626	558	SYN	C	C	T	C	T	T	T	T	C	T	T	T	T	T	T	T	T	C	T	T	T	C	T	T	T	C	T	T	T	T	T	C	T	T	T	T	C	T	C	T	T	C	T	T	C	T	T
NC_017626	566	SYN	A	A	A	A	A	A	A	A	A	A	A	A	A	A	A	A	A	A	A	A	A	A	A	A	A	A	A	A	A	A	A	A	A	A	A	A	A	A	A	A	A	A	A	G	A	A	A
NC_017626	570	NSYN	G	A	G	G	G	G	G	G	G	G	G	G	G	G	G	G	G	A	G	G	G	G	G	G	G	G	G	G	G	G	G	G	G	G	G	G	G	G	G	G	G	G	G	G	G	G	G
NC_017626	587	SYN	A	A	G	A	A	A	A	A	A	G	A	G	G	G	G	A	A	A	A	G	G	A	G	G	A	A	A	G	G	G	G	A	A	A	A	G	A	G	A	G	A	A	G	G	A	G	G
NC_017626	603	SYN	T	C	T	C	T	T	T	T	C	T	T	T	T	T	T	T	T	C	T	T	T	T	T	T	T	T	T	T	T	T	T	T	T	T	T	T	C	T	T	T	T	C	T	T	T	T	T
NC_017626	620	SYN	C	T	T	C	C	C	C	C	C	T	C	T	T	T	T	C	C	C	C	T	T	C	T	T	T	C	T	T	T	T	T	C	C	C	C	T	C	T	C	T	C	C	T	T	C	T	T
NC_017626	632	SYN	T	C	C	C	C	C	C	C	C	C	C	C	C	C	C	C	C	C	C	C	C	T	C	C	C	T	C	C	C	C	C	T	C	C	C	C	C	C	T	C	C	C	C	C	T	C	C
NC_017626	668	SYN	A	G	G	G	G	G	G	G	G	G	A	G	G	G	G	A	G	G	A	G	G	A	G	G	G	A	G	G	G	G	G	A	G	G	G	G	G	G	A	G	G	G	G	G	A	G	G
NC_017626	689	SYN	C	C	C	C	C	C	C	C	C	C	T	C	C	C	C	T	C	C	T	C	C	C	C	C	C	C	C	C	C	C	C	C	C	C	C	C	C	C	C	C	C	C	C	C	C	C	C
NC_017626	746	SYN	G	G	G	G	G	G	G	G	G	G	G	G	G	G	A	G	G	G	G	G	G	G	G	G	A	G	A	G	G	G	G	G	G	G	G	G	G	G	G	G	G	G	A	G	G	G	G
NC_017626	758	SYN	T	T	T	T	T	T	T	T	T	T	T	T	T	T	C	T	T	T	T	T	T	T	T	T	C	T	C	T	T	T	T	T	T	T	T	T	T	T	T	T	T	T	C	T	T	T	T
NC_017626	773	SYN	C	C	C	C	C	C	C	C	C	C	C	C	C	C	C	C	C	C	C	C	C	C	C	C	C	C	C	C	C	C	C	C	C	C	C	C	C	C	C	C	C	C	T	C	C	C	C
NC_017626	797	SYN	A	G	G	G	A	A	A	A	G	G	A	G	G	G	G	A	A	G	A	A	G	A	G	G	G	A	G	G	G	G	A	A	A	A	A	G	G	A	A	G	A	G	G	G	A	G	G
NC_017626	803	SYN	A	A	T	A	A	A	A	A	A	A	A	A	A	A	A	A	A	A	A	A	A	A	A	A	A	A	A	T	A	A	A	A	A	A	A	T	A	A	A	A	A	A	A	A	A	A	A
NC_017626	848	SYN	C	C	C	C	C	C	C	C	C	C	C	C	C	C	T	C	C	C	C	C	C	C	C	C	C	C	C	C	C	C	C	C	C	C	C	C	C	C	C	C	C	C	C	C	C	C	C
NC_017626	891	SYN	C	T	T	C	C	C	C	C	C	T	C	T	C	T	C	C	C	C	C	T	T	C	T	T	C	C	C	T	T	C	C	C	C	C	C	T	C	T	C	T	C	C	C	T	C	C	C
NC_017626	902	SYN	T	T	T	T	C	C	C	C	T	T	C	T	C	T	T	C	C	T	C	T	T	T	T	T	T	T	T	T	T	C	C	T	C	C	C	T	T	T	T	T	C	T	T	T	T	C	C
NC_017626	938	SYN	G	A	G	G	A	A	A	A	G	A	A	A	A	A	G	A	A	G	A	A	A	G	A	A	A	G	A	G	A	A	A	G	A	A	A	G	G	A	G	A	A	G	G	A	G	A	A
NC_017626	947	SYN	T	C	T	C	C	C	C	C	C	C	C	C	T	C	C	C	C	C	C	C	C	T	C	C	C	T	C	T	C	T	C	T	C	C	C	T	C	C	T	C	C	C	C	C	T	T	T
NC_017626	965	SYN	C	C	C	T	C	C	C	C	T	C	C	C	C	C	C	C	C	C	C	C	C	C	C	C	C	C	C	C	C	C	C	C	C	C	C	C	T	C	C	C	C	T	T	C	C	C	C
NC_017626	968	SYN	T	G	T	T	G	G	G	G	T	G	G	G	G	G	G	G	G	G	G	G	G	T	G	G	G	T	G	T	G	G	G	T	G	G	G	T	T	G	T	G	G	T	T	G	T	G	G
NC_017626	1016	SYN	G	G	G	A	G	G	G	G	A	G	G	G	G	G	G	G	G	G	G	G	G	G	G	G	G	G	G	G	G	G	G	G	G	G	G	G	A	G	G	G	G	A	G	G	G	G	G
NC_017626	1031	SYN	T	C	C	C	C	C	C	C	C	C	C	C	C	C	C	C	C	C	C	C	C	T	C	C	C	T	C	C	C	C	C	T	C	C	C	C	C	C	T	C	C	C	C	C	T	C	C
NC_017626	1073	SYN	G	G	G	G	A	A	A	A	G	G	G	G	G	G	G	G	A	G	G	G	G	G	G	G	G	G	G	G	G	G	G	G	A	A	A	G	G	G	G	G	A	G	G	G	G	G	G
NC_017626	1112	SYN	C	C	C	C	C	C	C	C	C	C	C	C	C	C	T	C	C	C	C	C	C	C	C	C	C	C	C	C	C	C	C	C	C	C	C	C	C	C	C	C	C	C	T	C	C	C	C
NC_017626	1223	SYN	T	T	C	T	T	T	T	T	T	T	T	T	T	T	T	T	T	T	T	T	T	T	T	T	T	T	T	C	T	T	T	T	T	T	T	C	T	T	T	T	T	T	T	T	T	T	T
NC_017626	1229	SYN	C	T	C	C	C	C	C	C	C	T	T	T	T	T	C	T	C	C	T	T	T	C	T	T	C	C	C	C	T	T	C	C	C	C	C	C	C	T	C	T	C	C	C	T	C	T	T
NC_017626	1250	SYN	G	G	A	G	G	G	G	G	G	G	G	G	G	G	G	G	G	G	G	G	G	G	G	G	G	G	G	A	G	G	G	G	G	G	G	A	G	G	G	G	G	G	G	G	G	G	G
NC_017626	1256	SYN	G	G	G	G	A	A	A	A	G	G	G	G	G	G	G	G	A	G	G	G	G	G	G	G	G	G	G	G	G	G	G	G	A	A	A	G	G	G	G	G	A	G	G	G	G	G	G
NC_017626	1277	SYN	C	C	C	C	T	T	T	T	C	C	C	C	C	C	C	C	T	C	C	C	C	C	C	C	C	C	C	C	C	C	C	C	T	T	T	C	C	C	C	C	T	C	C	C	C	C	C
NC_017626	1282	NSYN	C	C	C	T	C	C	C	C	T	C	C	C	C	C	C	C	C	C	C	C	C	C	C	C	C	C	C	C	C	C	C	C	C	C	C	C	T	C	C	C	C	T	C	C	C	C	C
NC_017626	1289	SYN	C	C	T	C	C	C	C	C	C	C	C	C	C	C	C	C	C	C	C	C	C	C	C	C	C	C	C	T	C	C	C	C	C	C	C	T	C	C	C	C	C	C	C	C	C	C	C
NC_017626	1307	SYN	G	G	A	G	G	G	G	G	G	G	G	G	G	G	G	G	G	G	G	G	G	G	G	G	G	G	G	A	G	G	A	G	G	G	G	A	G	G	G	G	G	G	G	G	G	G	G
NC_017626	1316	SYN	A	A	G	A	A	A	A	A	A	A	A	A	A	A	G	A	A	A	A	A	A	A	A	A	A	A	A	G	A	A	G	A	A	A	A	G	A	A	A	A	A	A	G	A	A	A	A
NC_017626	1322	SYN	C	C	C	T	C	C	C	C	T	C	C	C	C	C	T	C	C	C	C	C	C	C	C	C	C	C	C	C	C	C	C	C	C	C	C	C	T	C	C	C	C	T	C	C	C	C	C
NC_017626	1340	SYN	C	C	C	C	C	C	C	C	C	C	C	C	C	C	C	C	C	G	C	C	C	C	C	C	C	C	C	C	C	C	C	C	C	C	C	C	C	C	C	C	C	C	C	C	C	C	C
NC_017626	1364	SYN	T	T	C	T	T	T	T	T	T	T	T	T	T	T	T	T	T	T	T	T	T	T	T	T	T	T	T	C	T	T	T	T	T	T	T	C	T	T	T	T	T	T	T	T	T	T	T
NC_017626	1370	SYN/SYN	C	C	A	C	C	C	C	C	C	C	C	C	C	C	C	C	C	C	C	C	C	C	C	C	T	C	T	A	C	C	C	C	C	C	C	A	C	C	C	C	C	C	C	C	C	C	C
NC_017626	1382	SYN	T	T	T	T	T	T	T	T	T	T	T	T	T	T	T	T	T	T	T	T	T	T	T	T	C	T	C	T	T	T	T	T	T	T	T	T	T	T	T	T	T	T	T	T	T	T	T
NC_017626	1391	SYN	A	A	G	A	A	A	A	A	A	A	A	A	A	A	A	A	A	A	A	A	A	A	A	A	A	A	A	G	A	A	A	A	A	A	A	G	A	A	A	A	A	A	A	A	A	A	A
NC_017626	1397	SYN	C	C	T	C	C	C	C	C	C	C	C	C	C	C	C	C	C	C	C	C	C	C	C	C	C	C	C	T	C	C	C	C	C	C	C	T	C	C	C	C	C	C	C	C	C	C	C
NC_017626	1406	SYN	T	T	T	T	T	T	T	T	T	T	T	T	T	T	C	T	T	T	T	T	T	T	T	T	T	T	T	T	T	T	T	T	T	T	T	T	T	T	T	T	T	T	C	T	T	T	T
NC_017626	1424	SYN	G	G	A	A	A	A	A	A	A	A	G	A	G	A	A	G	A	G	G	G	A	G	G	G	A	G	A	A	G	G	G	G	A	A	A	A	A	G	G	G	A	A	A	G	G	G	G
NC_017626	1442	SYN	A	G	A	A	A	A	A	A	A	A	G	A	G	A	A	G	A	A	G	G	A	A	G	G	A	A	A	A	G	G	A	A	A	A	A	A	A	G	A	G	A	A	A	G	A	G	G
NC_017626	1454	SYN	A	A	G	A	A	A	A	A	A	A	A	A	A	A	A	A	A	A	A	A	A	A	A	A	A	A	A	G	A	A	A	A	A	A	A	G	A	A	A	A	A	A	A	A	A	A	A
NC_017626	1472	SYN	C	C	T	C	C	C	C	C	C	C	C	C	C	C	C	C	C	C	C	C	C	C	C	C	C	C	C	T	C	C	C	C	C	C	C	T	C	C	C	C	C	C	C	C	C	C	C
NC_017626	1484	SYN	A	A	G	A	A	A	A	A	A	A	A	A	A	A	A	A	A	A	A	A	A	A	A	A	A	A	A	G	A	A	A	A	A	A	A	G	A	A	A	A	A	A	A	A	A	A	A
NC_017626	1493	SYN	A	A	G	A	A	A	A	A	A	A	A	A	A	A	A	A	A	A	A	A	A	A	A	A	A	A	A	G	A	A	A	A	A	A	A	G	A	A	A	A	A	A	A	A	A	A	A
NC_017626	1508	SYN	G	G	G	A	G	G	G	G	A	G	G	G	G	G	A	G	G	G	G	G	G	G	G	G	G	G	G	G	G	G	G	G	G	G	G	G	A	G	G	G	G	A	A	G	G	G	G
NC_017626	1523	SYN	G	G	A	G	G	G	G	G	G	G	G	G	G	G	G	G	G	G	G	G	G	G	G	G	G	G	G	A	G	G	G	G	G	G	G	A	G	G	G	G	G	G	G	G	G	G	G
NC_017626	1556	SYN	C	C	C	C	C	C	C	C	C	C	T	C	C	C	C	T	C	C	T	C	C	C	C	C	C	C	C	C	C	C	C	C	C	C	C	C	C	C	C	C	C	C	C	C	C	C	C
NC_017626	1592	SYN	G	G	G	G	G	G	G	G	G	G	G	G	G	G	A	G	G	G	G	G	G	G	G	G	G	G	G	G	G	G	G	G	G	G	G	G	G	G	G	G	G	G	A	G	G	G	G
NC_017626	1622	SYN	C	C	C	C	C	C	C	C	C	C	T	C	C	C	C	T	C	C	T	C	C	C	C	C	C	C	C	C	C	C	C	C	C	C	C	C	C	C	C	C	C	C	C	C	C	C	C
NC_017626	1688	SYN	C	C	T	C	C	T	C	C	C	C	C	C	C	C	C	C	C	C	C	C	C	C	C	C	C	C	C	T	C	C	C	C	C	C	C	T	C	C	C	C	C	C	C	C	C	C	C
NC_017626	1739	SYN	G	G	G	G	G	G	G	G	G	G	G	G	G	G	G	G	G	A	G	G	G	G	G	G	G	G	G	G	G	G	G	G	G	G	G	G	G	G	G	G	G	G	G	G	G	G	G
NC_017626	1745	SYN	G	G	A	G	G	A	G	G	G	G	G	G	G	G	G	G	G	G	G	G	G	G	G	G	G	G	G	A	G	G	G	G	G	G	G	A	G	G	G	G	G	G	G	G	G	G	G
NC_017626	1751	SYN	C	C	T	C	C	T	C	C	C	C	C	C	C	C	C	C	C	C	C	C	C	C	C	C	C	C	C	T	C	C	C	C	C	C	C	T	C	C	C	C	C	C	C	C	C	C	C
NC_017626	1796	SYN	A	A	G	G	G	G	G	G	G	A	A	A	A	A	G	A	G	A	A	A	A	A	A	A	A	A	A	G	A	A	A	A	G	G	G	G	G	A	A	A	G	G	G	A	A	A	A
NC_017626	1806	SYN	C	C	T	C	C	T	C	C	C	C	C	C	C	C	C	C	C	C	C	C	C	C	C	C	C	C	C	T	C	C	C	C	C	C	C	T	C	C	C	C	C	C	C	C	C	C	C
NC_017626	1838	SYN	C	C	C	T	C	C	C	C	T	C	C	C	C	C	C	C	C	C	C	C	C	C	C	C	C	C	C	C	C	C	C	C	C	C	C	C	T	C	C	C	C	T	C	C	C	C	C
NC_017626	1841	SYN	C	T	C	T	C	C	C	C	T	T	T	T	T	T	T	T	C	C	T	T	T	C	T	T	C	C	C	C	T	T	T	C	C	C	C	C	T	T	C	T	C	T	T	T	C	T	T
NC_017626	1853	SYN	G	G	A	G	G	G	G	G	G	G	G	G	G	G	G	G	G	G	G	G	G	G	G	G	G	G	G	A	G	G	G	G	G	G	G	A	G	G	G	G	G	G	G	G	G	G	G
NC_017626	1859	SYN	T	A	T	T	T	T	T	T	T	A	A	A	A	A	T	A	T	T	A	A	A	T	A	A	T	T	T	T	A	A	A	T	T	T	T	T	T	A	T	A	T	T	T	A	T	A	A
NC_017626	1865	SYN	T	C	C	C	C	C	C	C	C	C	C	C	C	C	C	C	C	T	C	C	C	T	C	C	T	T	T	C	C	C	C	T	C	C	C	C	C	C	T	C	C	C	C	C	T	C	C
NC_017626	1870	NSYN	A	A	A	A	G	G	G	G	A	A	A	A	A	A	A	A	G	A	A	A	A	A	A	A	A	A	A	A	A	A	A	A	G	G	G	A	A	A	A	A	G	A	A	A	A	A	A
NC_017626	1874	SYN	G	G	G	A	G	G	G	G	A	G	G	G	G	G	A	G	G	G	G	G	G	G	G	G	G	G	G	G	G	G	G	G	G	G	G	G	A	G	G	G	G	A	A	G	G	G	G
NC_017626	1892	SYN	A	A	G	A	A	A	A	A	A	A	A	A	A	A	A	A	A	A	A	A	A	A	A	A	A	A	A	G	A	A	A	A	A	A	A	G	A	A	A	A	A	A	A	A	A	A	A
NC_017626	1908	NSYN	C	C	C	C	C	C	C	C	C	C	C	C	C	C	C	C	C	C	C	C	C	C	C	C	G	C	G	C	C	C	C	C	C	C	C	C	C	C	C	C	C	C	C	C	C	C	C
NC_017626	1934	SYN	T	T	C	T	T	T	T	T	T	T	T	T	T	T	T	T	T	T	T	T	T	T	T	T	T	T	T	C	T	T	T	T	T	T	T	C	T	T	T	T	T	T	T	T	T	T	T
NC_017626	1955	SYN	C	C	G	C	C	C	C	C	C	C	C	C	C	C	C	C	C	C	C	C	C	C	C	C	C	C	C	G	C	C	C	C	C	C	C	G	C	C	C	C	C	C	C	C	C	C	C
NC_017626	1971	SYN	C	C	T	C	C	C	C	C	C	C	C	C	C	C	C	C	C	C	C	C	C	C	C	C	C	C	C	T	C	C	C	C	C	C	C	T	C	C	C	C	C	C	C	C	C	C	C
NC_017626	1976	SYN	A	G	G	G	G	G	G	G	G	G	G	G	G	G	G	G	G	G	G	G	G	A	G	G	A	A	A	G	G	G	G	A	G	G	G	G	G	G	A	G	G	G	G	G	A	G	G
NC_017626	1985	SYN	C	C	G	C	C	C	C	C	C	C	C	C	C	C	C	C	C	C	C	C	C	C	C	C	C	C	C	G	C	C	C	C	C	C	C	G	C	C	C	C	C	C	C	C	C	C	C
NC_017626	1991	SYN	T	T	C	T	T	T	T	T	T	T	T	T	T	T	T	T	T	T	T	T	T	T	T	T	T	T	T	C	T	T	T	T	T	T	T	C	T	T	T	T	T	T	T	T	T	T	T
NC_017626	1997	SYN	C	C	T	C	C	C	C	C	C	C	C	C	C	C	C	C	C	C	C	C	C	C	C	C	C	C	C	T	C	C	C	C	C	C	C	T	C	C	C	C	C	C	C	C	C	C	C
NC_017626	2000	SYN	C	C	C	C	C	C	C	C	C	C	C	C	C	C	T	C	C	T	C	C	C	C	C	C	C	C	C	C	C	C	C	C	C	C	C	C	C	C	C	C	C	C	T	C	C	C	C
NC_017626	2012	SYN	A	A	G	A	A	A	A	A	A	A	A	A	A	A	A	A	A	A	A	A	A	A	A	A	A	A	A	G	A	A	A	A	A	A	A	G	A	A	A	A	A	A	A	A	A	A	A
NC_017626	2024	SYN	A	A	G	A	A	A	A	A	A	A	A	A	A	A	G	A	A	A	A	A	A	A	A	A	A	A	A	G	A	A	A	A	A	A	A	G	A	A	A	A	A	A	A	A	A	A	A
NC_017626	2030	SYN	C	C	T	C	C	C	C	C	C	C	C	C	C	C	C	C	C	C	C	C	C	C	C	C	C	C	C	T	C	C	C	C	C	C	C	T	C	C	C	C	C	C	C	C	C	C	C
NC_017626	2037	SYN	T	T	C	C	C	C	C	C	C	T	C	T	T	T	C	C	C	T	C	T	C	T	T	T	T	T	T	C	T	T	T	T	C	C	C	C	C	T	T	T	C	C	C	T	T	T	T
NC_017626	2060	SYN	C	C	T	T	C	C	C	C	T	C	C	C	C	C	C	C	C	C	C	C	C	C	C	C	C	C	C	T	C	C	C	C	C	C	C	T	T	C	C	C	C	T	C	C	C	C	C
NC_017626	2066	SYN	G	G	A	G	G	G	G	G	G	G	G	G	G	G	G	G	G	G	G	G	G	G	G	G	G	G	G	A	G	G	G	G	G	G	G	A	G	G	G	G	G	G	G	G	G	G	G
NC_017626	2078	SYN	C	C	C	T	C	C	C	C	T	C	C	C	C	C	C	C	C	C	C	C	C	C	C	C	C	C	C	C	C	C	C	C	C	C	C	C	T	C	C	C	C	T	C	C	C	C	C
NC_017626	2102	SYN	C	C	C	C	T	T	T	T	C	C	C	C	C	C	C	C	T	C	C	C	C	C	C	C	C	C	C	C	C	C	C	C	T	T	T	C	C	C	C	C	T	C	C	C	C	C	C
NC_017626	2107	NSYN	T	T	A	T	A	A	A	A	T	T	T	T	T	T	A	T	A	T	T	T	T	T	T	T	T	T	T	A	T	T	T	T	A	A	A	A	T	T	T	T	A	T	A	T	T	T	T
NC_017626	2115	NSYN	C	C	T	C	T	T	T	T	C	C	C	C	C	C	T	C	T	C	C	C	C	C	C	C	C	C	C	T	C	C	C	C	T	T	T	T	C	C	C	C	T	C	T	C	C	C	C
NC_017626	2133	SYN	C	C	C	C	A	A	A	A	C	C	C	C	C	C	C	C	A	C	C	C	C	C	C	C	C	C	C	C	C	C	C	C	A	A	A	C	C	C	C	C	A	C	C	C	C	C	C
NC_017626	2138	SYN	T	T	T	T	T	T	T	T	T	T	G	T	T	T	T	G	T	T	G	T	T	T	T	T	T	T	T	T	T	T	T	T	T	T	T	T	T	T	T	T	T	T	T	T	T	T	T
NC_017626	2156	SYN	C	C	T	C	C	C	C	C	C	C	C	C	C	C	C	C	C	C	C	C	C	C	C	C	C	C	C	T	C	C	C	C	C	C	C	T	C	C	C	C	C	C	C	C	C	C	C
NC_017626	2186	SYN	G	G	G	G	G	G	G	G	G	G	A	G	G	G	G	A	G	G	A	G	G	G	G	G	G	G	G	G	G	G	G	G	G	G	G	G	G	G	G	G	G	G	G	G	G	G	G
NC_017626	2201	SYN	G	G	G	A	G	G	G	G	A	G	G	G	G	G	G	G	G	G	G	G	G	G	G	G	G	G	G	G	G	G	G	G	G	G	G	G	A	G	G	G	G	A	G	G	G	G	G
NC_017626	2222	SYN	G	G	A	G	G	G	G	G	G	G	G	G	G	G	G	G	G	G	G	G	G	G	G	G	G	G	G	A	G	G	G	G	G	G	G	A	G	G	G	G	G	G	G	G	G	G	G
NC_017626	2223	NSYN	A	A	A	A	G	G	G	G	A	A	A	A	A	A	A	A	G	A	A	A	A	A	A	A	A	A	A	A	A	A	A	A	G	G	G	A	A	A	A	A	G	A	A	A	A	A	A
NC_017626	2246	SYN/SYN	A	A	C	T	A	A	A	A	T	A	A	A	A	A	T	A	A	A	A	A	A	A	A	A	A	A	A	C	A	A	A	A	A	A	A	C	T	A	A	A	A	T	T	A	A	A	A
NC_017626	2249	SYN	T	T	T	T	T	T	T	T	T	T	A	T	T	T	T	A	T	T	A	T	T	T	T	T	T	T	T	T	T	T	T	T	T	T	T	T	T	T	T	T	T	T	T	T	T	T	T
NC_017626	2267	SYN	C	C	C	C	C	C	C	C	C	C	C	C	C	C	T	C	C	C	C	C	C	C	C	C	C	C	C	C	C	C	C	C	C	C	C	C	C	C	C	C	C	C	C	C	C	C	C
NC_017626	2315	SYN	G	G	G	G	G	G	G	G	G	G	A	G	G	G	G	A	G	G	A	G	G	G	G	G	G	G	G	G	G	G	G	G	G	G	G	G	G	G	G	G	G	G	G	G	G	G	G
NC_017626	2342	SYN	T	T	C	C	C	C	C	C	C	T	T	T	T	T	C	T	C	T	T	T	T	T	T	T	T	T	T	C	T	T	T	T	C	C	C	C	C	T	T	T	C	C	C	T	T	T	T
NC_017626	2372	SYN	A	A	G	G	G	G	G	G	G	A	G	A	A	A	G	G	G	A	G	A	A	A	A	A	A	A	A	G	A	A	A	A	G	G	G	G	G	A	A	A	G	G	G	A	A	A	A
NC_017626	2381	SYN	G	G	G	A	A	A	A	A	A	G	A	G	G	G	G	A	A	G	A	G	G	G	G	G	G	G	G	G	G	G	G	G	A	A	A	G	A	G	G	G	A	A	A	G	G	G	G
NC_017626	2396	SYN	T	T	C	T	T	T	T	T	T	T	C	T	T	T	T	C	T	T	C	T	T	T	T	T	T	T	T	C	T	T	T	T	T	T	T	C	T	T	T	T	T	T	T	T	T	T	T
NC_017626	2420	SYN	G	G	A	G	G	A	G	G	G	G	G	G	G	G	G	G	G	G	G	G	G	G	G	G	G	G	G	A	G	G	G	G	G	G	G	A	G	G	G	G	G	G	G	G	G	G	G
NC_017626	2425	NSYN	T	C	C	C	C	C	C	C	C	C	C	C	C	C	C	C	C	C	C	C	C	T	C	C	T	T	T	C	C	C	C	T	C	C	C	C	C	C	T	C	C	C	C	C	T	C	C
NC_017626	2468	SYN/SYN	T	T	A	C	C	C	C	C	C	T	C	T	T	T	C	C	C	T	C	T	T	T	C	C	T	T	T	A	T	T	T	T	C	C	C	A	C	T	T	T	C	C	C	C	T	T	T
NC_017626	2480	SYN	T	T	T	T	T	T	T	T	T	T	T	T	T	T	C	T	T	T	T	T	T	T	T	T	T	T	T	T	T	T	T	T	T	T	T	T	T	T	T	T	T	T	T	T	T	T	T
NC_017626	2483	SYN	C	C	A	C	C	C	C	C	C	C	C	C	C	C	C	C	C	C	C	C	C	C	C	C	C	C	C	A	C	C	C	C	C	C	C	A	C	C	C	C	C	C	C	C	C	C	C
NC_017626	2507	SYN	G	G	G	G	G	G	G	G	G	G	G	G	G	G	G	G	G	G	G	G	G	G	G	G	G	G	G	G	G	G	G	G	G	G	G	G	G	G	G	G	G	G	A	G	G	G	G
NC_017626	2518	NSYN	T	T	T	T	T	T	T	T	T	T	G	T	T	T	T	G	T	T	G	T	T	T	T	T	T	T	T	T	T	T	T	T	T	T	T	T	T	T	T	T	T	T	T	T	T	T	T
NC_017626	2528	SYN	G	G	A	G	G	G	G	G	G	G	G	G	G	G	G	G	G	G	G	G	G	G	G	G	G	G	G	A	G	G	G	G	G	G	G	A	G	G	G	G	G	G	G	G	G	G	G
NC_017626	2543	SYN	C	C	T	C	C	C	C	C	C	C	C	C	C	C	C	C	C	C	C	C	C	C	C	C	C	C	C	T	C	C	C	C	C	C	C	T	C	C	C	C	C	C	C	C	C	C	C
NC_017626	2615	SYN	C	C	C	T	C	C	C	C	T	C	C	C	C	C	C	C	C	C	C	C	C	C	C	C	C	C	C	C	C	C	C	C	C	C	C	C	T	C	C	C	C	T	C	C	C	C	C
NC_017626	2627	SYN/SYN	T	T	C	C	G	G	G	G	C	T	T	T	T	T	T	T	G	T	T	T	T	T	T	T	T	T	T	C	T	T	T	T	G	G	G	C	C	T	T	T	G	C	T	T	T	T	T
NC_017626	2654	SYN	T	T	T	C	T	T	T	T	C	T	T	T	T	T	T	T	T	T	T	T	T	T	T	T	T	T	T	T	T	T	T	T	T	T	T	T	C	T	T	T	T	C	T	T	T	T	T
NC_017626	2675	SYN	T	T	C	C	T	T	T	T	C	T	C	T	T	T	C	C	T	T	C	T	T	T	T	T	T	T	T	C	T	T	T	T	T	T	T	C	C	T	T	T	T	C	C	T	T	T	T
NC_017626	2684	SYN	C	C	C	C	C	C	C	C	C	C	C	C	C	C	T	C	C	C	C	C	C	C	C	C	C	C	C	C	C	C	C	C	C	C	C	C	C	C	C	C	C	C	C	C	C	C	C
NC_017626	2708	SYN/SYN/SYN	C	G	T	G	G	G	G	G	G	G	G	G	G	G	A	G	G	G	G	G	G	C	G	G	C	C	C	T	G	G	G	C	G	G	G	T	G	G	C	G	G	G	A	G	C	G	G
NC_017626	2729	SYN	T	C	C	C	C	C	C	C	C	C	C	C	C	C	C	C	C	C	C	C	C	T	C	C	T	T	T	C	C	C	C	T	C	C	C	C	C	C	T	C	C	C	C	C	T	C	C
NC_017626	2741	SYN	A	A	A	A	C	C	C	C	A	A	C	A	A	A	A	C	C	A	C	A	A	A	A	A	A	A	A	A	A	A	A	A	C	C	C	A	A	A	A	A	C	A	A	A	A	A	A
NC_017626	2747	SYN	C	C	T	C	C	T	C	C	C	C	T	C	C	C	C	T	C	C	T	C	C	C	C	C	C	C	C	T	C	C	C	C	C	C	C	T	C	C	C	C	C	C	C	C	C	C	C
NC_017626	2753	SYN	C	C	C	T	C	C	C	C	T	C	C	C	C	C	C	C	C	C	C	C	C	C	C	C	C	C	C	C	C	C	C	C	C	C	C	C	T	C	C	C	C	T	C	C	C	C	C
NC_017626	2759	SYN	C	C	C	C	C	C	C	C	C	C	C	C	C	C	T	C	C	C	C	C	C	C	C	C	C	C	C	C	C	C	C	C	C	C	C	C	C	C	C	C	C	C	T	C	C	C	C
NC_017626	2771	SYN	C	T	T	T	T	T	T	T	T	T	T	T	T	T	T	T	T	T	T	T	T	C	T	T	C	C	C	T	T	T	T	C	T	T	T	T	T	T	C	T	T	T	T	T	C	T	T
NC_017626	2808	SYN	G	A	A	A	A	A	A	A	A	A	A	A	A	A	A	A	A	A	A	A	A	G	A	A	G	G	G	A	A	A	A	G	A	A	A	A	A	A	G	A	A	A	A	A	G	A	A
NC_017626	2866	NSYN	G	G	G	G	G	G	G	G	G	G	G	G	G	G	G	G	G	G	G	A	G	G	G	G	G	G	G	G	G	G	G	G	G	G	G	G	G	G	G	G	G	G	G	G	G	G	G
NC_017626	2877	SYN	C	T	T	C	C	C	C	C	C	T	C	T	T	T	T	C	C	T	C	T	T	C	T	T	C	C	C	T	T	T	T	C	C	C	C	T	C	T	C	T	C	C	T	T	C	T	T
NC_017626	2907	SYN/SYN	C	C	A	C	C	C	C	C	C	C	T	C	C	C	C	T	C	C	T	C	C	C	C	C	C	C	C	A	C	C	C	C	C	C	C	A	C	C	C	C	C	C	C	C	C	C	C
NC_017626	2927	NSYN	C	C	C	C	C	C	C	C	C	C	T	C	C	C	C	T	C	C	T	C	C	C	C	C	C	C	C	C	C	C	C	C	C	C	C	C	C	C	C	C	C	C	C	C	C	C	C
NC_017626	2940	SYN	C	C	C	T	C	C	C	C	T	C	C	C	C	C	C	C	C	C	C	C	C	C	C	C	C	C	C	C	C	C	C	C	C	C	C	C	T	C	C	C	C	T	C	C	C	C	C
NC_017626	2943	SYN	C	C	T	C	C	C	C	C	C	C	C	C	C	C	C	C	C	C	C	C	C	C	C	C	C	C	C	T	C	C	C	C	C	C	C	T	C	C	C	C	C	C	C	C	C	C	C
NC_017626	2949	SYN	A	A	A	A	A	A	A	A	A	A	G	A	A	A	A	G	A	A	G	A	A	A	A	A	A	A	A	A	A	A	A	A	A	A	A	A	A	A	A	A	A	A	A	A	A	A	A
NC_017626	2970	SYN	G	G	A	G	G	G	G	G	G	G	G	G	G	G	G	G	G	G	G	G	G	G	G	G	G	G	G	A	G	G	G	G	G	G	G	A	G	G	G	G	G	G	G	G	G	G	G
NC_017626	2979	SYN	A	A	A	T	A	A	A	A	T	A	A	A	A	A	A	A	A	A	A	A	A	A	A	A	A	A	A	A	A	A	A	A	A	A	A	A	T	A	A	A	A	T	A	A	A	A	A
NC_017626	3003	SYN	C	C	C	T	C	C	C	C	T	C	C	C	C	C	C	C	C	C	C	C	C	C	C	C	C	C	C	C	C	C	C	C	C	C	C	C	T	C	C	C	C	T	C	C	C	C	C
NC_017626	3024	SYN	G	G	G	G	G	G	G	G	G	G	G	G	G	G	A	G	G	G	G	G	G	G	G	G	G	G	G	G	G	G	G	G	G	G	G	G	G	G	G	G	G	G	A	G	G	G	G
NC_017626	3026	NSYN	T	T	T	T	A	A	A	A	T	T	T	T	T	T	T	T	A	T	T	T	T	T	T	T	T	T	T	T	T	T	T	T	A	A	A	T	T	T	T	T	A	T	T	T	T	T	T
NC_017626	3027	SYN	G	T	G	G	G	G	G	G	G	T	T	T	T	T	G	T	G	T	T	T	T	G	T	T	G	G	G	G	T	T	T	G	G	G	G	G	G	T	G	T	G	G	G	T	G	T	T
NC_017626	3030	SYN	C	C	C	T	C	C	C	C	T	C	C	C	C	C	T	C	C	C	C	C	C	C	C	C	C	C	C	C	C	C	C	C	C	C	C	C	T	C	C	C	C	T	T	C	C	C	C
NC_017626	3048	SYN	G	G	A	G	G	G	G	G	G	G	G	G	G	G	G	G	G	G	G	G	G	G	G	G	G	G	G	A	G	G	G	G	G	G	G	A	G	G	G	G	G	G	G	G	G	G	G
NC_017626	3054	SYN/SYN	T	T	G	C	T	T	T	T	C	T	T	T	T	T	C	T	T	T	T	T	T	T	T	T	T	T	T	G	T	T	T	T	T	T	T	G	C	T	T	T	T	C	C	T	T	T	T
NC_017626	3072	SYN	G	A	G	G	G	G	G	G	G	A	G	A	A	A	G	G	G	G	G	A	A	G	A	A	G	G	G	G	A	A	A	G	G	G	G	G	G	A	G	A	G	G	G	A	G	A	A
NC_017626	3078	SYN	C	T	T	C	C	C	C	C	C	T	T	T	T	T	T	T	C	C	T	T	T	C	T	T	C	C	C	T	T	T	T	C	C	C	C	T	C	T	C	T	C	C	T	T	C	T	T
NC_017626	3084	SYN	C	C	T	C	C	T	C	C	C	C	C	C	C	C	C	C	C	C	C	C	C	C	C	C	C	C	C	T	C	C	C	C	C	C	C	T	C	C	C	C	C	C	C	C	C	C	C
NC_017626	3090	SYN	C	C	A	C	C	C	C	C	C	C	C	C	C	C	C	C	C	C	C	C	C	C	C	C	C	C	C	A	C	C	C	C	C	C	C	A	C	C	C	C	C	C	C	C	C	C	C
NC_017626	3096	SYN	C	C	C	C	C	C	C	C	C	C	C	C	C	C	T	C	C	C	C	C	C	C	C	C	C	C	C	C	C	C	C	C	C	C	C	C	C	C	C	C	C	C	T	C	C	C	C
NC_017626	3099	SYN	C	C	T	C	C	C	C	C	C	C	C	C	C	C	C	C	C	C	C	C	C	C	C	C	C	C	C	T	C	C	C	C	C	C	C	T	C	C	C	C	C	C	C	C	C	C	C
NC_017626	3111	SYN	C	C	G	C	C	C	C	C	C	C	C	C	C	C	C	C	C	C	C	C	C	C	C	C	C	C	C	G	C	C	C	C	C	C	C	G	C	C	C	C	C	C	C	C	C	C	C
NC_017626	3138	SYN	C	C	T	C	C	C	C	C	C	C	C	C	C	C	C	C	C	C	C	C	C	C	C	C	C	C	C	T	C	C	C	C	C	C	C	T	C	C	C	C	C	C	C	C	C	C	C
NC_017626	3141	SYN	C	T	C	C	C	C	C	C	C	T	C	T	T	T	C	C	C	T	C	T	T	C	T	T	C	C	C	C	T	T	T	C	C	C	C	C	C	T	C	T	C	C	C	T	C	T	T
NC_017626	3150	SYN	A	G	G	G	G	G	G	G	G	G	G	G	G	G	G	G	G	G	G	G	G	A	G	G	A	A	A	G	G	G	G	A	G	G	G	G	G	G	A	G	G	G	G	G	A	G	G
NC_017626	3162	SYN	C	T	C	C	T	T	T	T	C	T	T	T	T	T	T	T	T	T	T	T	T	C	T	T	C	C	C	C	T	T	T	C	T	T	T	C	C	T	C	T	T	C	T	T	C	T	T
NC_017626	3195	SYN/SYN	G	A	G	G	A	A	A	A	G	A	A	A	A	A	C	A	A	A	A	A	A	G	A	A	G	G	G	G	A	A	A	G	A	A	A	G	G	A	G	A	A	G	C	A	G	A	A
NC_017626	3231	SYN	G	A	A	A	A	A	A	A	A	A	A	A	A	A	A	A	A	A	A	A	A	G	A	A	G	G	G	A	A	A	A	G	A	A	A	A	A	A	G	A	A	A	A	A	G	A	A
NC_017626	3243	SYN/SYN	T	T	T	T	T	T	T	T	T	T	A	T	T	T	C	A	T	T	A	T	T	T	T	T	T	T	T	T	T	T	T	T	T	T	T	T	T	T	T	T	T	T	C	T	T	T	T
NC_017626	3297	SYN	A	A	A	A	A	A	A	A	A	A	T	A	A	A	A	T	A	A	T	A	A	A	A	A	A	A	A	A	A	A	A	A	A	A	A	A	A	A	A	A	A	A	A	A	A	A	A
NC_017626	3361	SYN	A	A	A	A	A	A	A	A	A	A	C	A	A	A	A	C	A	C	C	A	A	A	A	A	A	A	A	A	A	A	A	A	A	A	A	A	A	A	A	A	A	A	A	A	A	A	A
NC_017626	3423	SYN	T	T	A	A	A	A	A	A	A	T	A	T	T	T	A	A	A	A	A	T	T	T	T	T	T	T	T	A	T	T	T	T	A	A	A	A	A	T	T	T	A	A	A	T	T	T	T
NC_017626	3429	SYN	C	C	C	T	C	C	C	C	T	C	C	C	C	C	C	C	C	C	C	C	C	C	C	C	C	C	C	C	C	C	C	C	C	C	C	C	T	C	C	C	C	T	C	C	C	C	C
NC_017626	3492	SYN	T	T	T	T	T	T	T	T	T	T	T	T	T	T	T	T	T	A	T	T	T	T	T	T	T	T	T	T	T	T	T	T	T	T	T	T	T	T	T	T	T	T	T	T	T	T	T
NC_017626	3510	SYN	G	G	G	G	G	G	G	G	G	G	A	G	G	G	G	A	G	G	A	G	G	G	G	G	G	G	G	G	G	G	G	G	G	G	G	G	G	G	G	G	G	G	G	G	G	G	G
NC_017626	3519	SYN	T	T	A	A	T	T	T	T	A	T	A	T	T	T	A	A	T	T	A	T	T	T	T	T	T	T	T	A	T	T	T	T	T	T	T	A	A	T	T	T	T	A	A	T	T	T	T
NC_017626	3522	SYN	C	C	C	C	T	T	T	T	C	C	C	C	C	C	C	C	T	C	C	C	C	C	C	C	C	C	C	C	C	C	C	C	T	T	T	C	C	C	C	C	T	C	C	C	C	C	C
NC_017626	3546	SYN	T	C	C	C	C	C	C	C	C	C	C	C	C	C	C	C	C	C	C	C	C	T	C	C	T	T	T	C	C	C	C	T	C	C	C	C	C	C	T	C	C	C	C	C	T	C	C
NC_017626	3594	SYN	C	C	C	T	C	C	C	C	T	C	C	C	C	C	T	C	C	C	C	C	C	C	C	C	C	C	C	C	C	C	C	C	C	C	C	C	T	C	C	C	C	T	C	C	C	C	C
NC_017626	3606	SYN	G	A	G	G	A	A	A	A	G	A	G	A	A	A	G	G	A	G	G	A	A	G	G	G	G	G	G	G	A	A	A	G	A	A	A	G	G	A	G	A	A	G	G	G	G	A	A
NC_017626	3621	NSYN	T	T	A	T	T	T	T	T	T	T	T	T	T	T	T	T	T	T	T	T	T	T	T	T	T	T	T	A	T	T	T	T	T	T	T	A	T	T	T	T	T	T	A	T	T	T	T
NC_017626	3750	SYN	G	G	G	T	G	G	G	G	T	G	G	G	G	G	G	G	G	G	G	G	G	G	G	G	G	G	G	G	G	G	G	G	G	G	G	G	T	G	G	G	G	T	G	G	G	G	G
NC_017626	3762	SYN	T	C	C	T	C	C	C	C	T	C	C	C	C	C	T	C	C	C	C	C	C	T	C	C	T	T	T	C	C	C	C	T	C	C	C	C	T	C	T	C	C	T	C	C	T	C	C
NC_017626	3825	SYN	T	T	T	C	T	T	T	T	C	T	T	T	T	T	C	T	T	T	T	T	T	T	T	T	T	T	T	T	T	T	T	T	T	T	T	T	C	T	T	T	T	C	T	T	T	T	T
NC_017626	3831	SYN	C	T	C	C	C	C	C	C	C	T	T	T	T	T	C	T	C	T	T	T	T	C	T	T	C	C	C	C	T	T	T	C	C	C	C	C	C	T	C	T	C	C	C	T	C	T	T
NC_017626	3936	SYN	G	G	A	G	A	A	A	A	G	G	G	G	G	G	G	G	A	G	G	G	G	G	G	G	G	G	G	A	G	G	G	G	A	A	A	A	G	G	G	G	A	G	A	G	G	G	G
NC_017626	3960	SYN	G	G	G	A	G	G	G	G	A	G	G	G	G	G	A	G	G	G	G	G	G	G	G	G	G	G	G	G	G	G	G	G	G	G	G	G	A	G	G	G	G	A	G	G	G	G	G
NC_017626	3979	NSYN	C	C	C	C	C	C	C	T	C	C	C	C	C	C	C	C	C	C	C	C	C	C	C	C	C	C	C	C	C	C	C	C	C	C	C	C	C	C	C	C	C	C	C	C	C	C	C
NC_017626	4023	SYN	A	A	A	G	A	A	A	A	G	A	A	A	A	A	A	A	A	A	A	A	A	A	A	A	A	A	A	A	A	A	A	A	A	A	A	A	G	A	A	A	A	G	A	A	A	A	A
NC_017626	4044	SYN	G	G	G	T	G	G	G	G	T	G	G	G	G	G	G	G	G	G	G	G	G	G	G	G	G	G	G	G	G	G	G	G	G	G	G	G	T	G	G	G	G	T	G	G	G	G	G
NC_017626	4101	SYN	C	T	T	C	T	T	T	T	C	C	T	C	C	C	C	T	T	C	T	C	C	C	C	C	C	C	C	T	C	C	C	C	T	T	T	T	C	C	C	C	T	C	T	C	C	C	C
NC_017626	4131	SYN	C	C	C	C	C	C	C	C	C	C	C	C	C	C	A	C	C	C	C	C	C	C	C	C	C	C	C	C	C	C	C	C	C	C	C	C	C	C	C	C	C	C	C	C	C	C	C
NC_017626	4176	SYN	A	A	A	G	A	A	A	A	G	A	G	A	A	A	A	G	A	A	G	A	A	A	A	A	A	A	A	A	A	A	A	A	A	A	A	A	G	A	A	A	A	G	A	A	A	A	A
NC_017626	4248	SYN	A	G	A	A	A	A	A	A	A	G	A	G	G	G	A	A	A	A	A	G	G	A	G	G	A	A	A	A	A	G	G	A	A	A	A	A	A	G	A	G	A	A	A	G	A	G	G
NC_017626	4263	SYN	C	C	C	T	C	C	C	C	T	C	C	C	C	C	C	C	C	C	C	C	C	C	C	C	C	C	C	C	C	C	C	C	C	C	C	C	T	C	C	C	C	T	C	C	C	C	C
NC_017626	4303	NSYN	G	G	G	G	A	A	A	A	G	G	G	G	G	G	G	G	A	G	G	G	G	G	G	G	G	G	G	G	G	G	G	G	A	A	A	G	G	G	G	G	A	G	G	G	G	G	G
NC_017626	4335	SYN	G	A	A	A	A	A	A	A	A	A	A	A	A	A	A	A	A	G	A	A	A	G	A	A	G	G	G	A	G	A	A	G	A	A	A	A	A	A	G	A	A	A	A	A	G	A	A
NC_017626	4350	SYN	G	G	G	G	G	G	G	G	G	G	G	G	G	G	G	G	G	G	G	G	G	G	G	G	G	G	G	G	G	G	G	G	G	G	G	G	G	G	G	G	G	G	A	G	G	G	G
NC_017626	4354	SYN	T	T	T	T	T	T	T	T	T	T	T	T	T	T	C	T	T	T	T	T	T	T	T	T	T	T	T	T	T	T	T	T	T	T	T	T	T	T	T	T	T	T	T	T	T	T	T
NC_017626	4362	SYN/SYN	A	A	G	A	G	G	G	G	A	A	A	A	A	A	T	A	G	A	A	A	A	A	A	A	A	A	A	G	A	A	A	A	G	G	G	G	A	A	A	A	G	A	G	A	A	A	A
NC_017626	4371	SYN	G	G	G	G	G	G	G	G	G	G	G	G	G	G	C	G	G	G	G	G	G	G	G	G	G	G	G	G	G	G	G	G	G	G	G	G	G	G	G	G	G	G	G	G	G	G	G
NC_017626	4386	SYN	T	T	T	T	T	T	T	T	T	T	T	T	T	T	T	T	T	G	T	T	T	T	T	T	T	T	T	T	T	T	T	T	T	T	T	T	T	T	T	T	T	T	T	T	T	T	T
NC_017626	4419	SYN/SYN	A	T	T	C	T	T	T	T	C	T	T	T	T	T	T	T	T	T	T	T	T	A	T	T	A	A	A	T	A	T	T	A	T	T	T	T	C	T	A	T	T	C	T	T	A	T	T
NC_017626	4429	SYN	C	C	C	T	C	C	C	C	T	C	C	C	C	C	C	C	C	C	C	C	C	C	C	C	C	C	C	C	C	C	C	C	C	C	C	C	T	C	C	C	C	T	C	C	C	C	C
NC_017626	4440	SYN	A	A	G	A	G	G	G	G	A	A	G	A	A	A	A	G	G	A	G	A	A	A	A	A	A	A	A	G	A	A	A	A	G	G	G	G	A	A	A	A	G	A	G	A	A	A	A
NC_017626	4461	SYN	C	C	C	C	C	C	C	C	C	C	T	C	C	C	C	T	C	C	T	C	C	C	C	C	C	C	C	C	C	C	C	C	C	C	C	C	C	C	C	C	C	C	C	C	C	C	C
NC_017626	4467	SYN	G	G	G	G	G	G	G	G	G	G	A	G	G	G	G	A	G	G	A	G	G	G	G	G	G	G	G	G	G	G	G	G	G	G	G	G	G	G	G	G	G	G	G	G	G	G	G
NC_017626	4533	SYN	A	A	A	A	A	A	A	A	A	A	A	A	A	A	G	A	A	A	A	A	A	A	A	A	A	A	A	A	A	A	A	A	A	A	A	A	A	A	A	A	A	A	A	A	A	A	A
NC_017626	4542	SYN	T	T	T	T	T	T	T	T	T	T	T	T	T	T	C	T	T	T	T	T	T	T	T	T	T	T	T	T	T	T	T	T	T	T	T	T	T	T	T	T	T	T	T	T	T	T	T
NC_017626	4572	SYN	A	A	A	A	A	A	A	A	A	A	A	A	A	A	G	A	A	A	A	A	A	A	A	A	A	A	A	A	A	A	A	A	A	A	A	A	A	A	A	A	A	A	A	A	A	A	A
NC_017626	4587	SYN	C	C	C	C	C	C	C	C	C	C	C	C	C	C	C	C	C	T	C	C	C	C	C	C	C	C	C	C	C	C	C	C	C	C	C	C	C	C	C	C	C	C	C	C	C	C	C
NC_017626	4590	SYN	T	T	T	T	T	T	T	T	T	T	T	T	T	T	G	T	T	T	T	T	T	T	T	T	T	T	T	T	T	T	T	T	T	T	T	T	T	T	T	T	T	T	T	T	T	T	T
NC_017626	4598	NSYN	C	C	C	T	C	C	C	C	T	C	C	C	C	C	C	C	C	C	C	C	C	C	C	C	C	C	C	C	C	C	C	C	C	C	C	C	T	C	C	C	C	T	C	C	C	C	C
NC_017626	4599	SYN	A	A	A	A	A	A	A	A	A	A	C	A	A	A	A	C	A	A	C	A	A	A	A	A	A	A	A	A	A	A	A	A	A	A	A	A	A	A	A	A	A	A	A	A	A	A	A
NC_017626	4647	SYN	G	G	G	G	G	G	G	G	G	G	G	G	G	G	A	G	G	G	G	G	G	G	G	G	G	G	G	G	G	G	G	G	G	G	G	G	G	G	G	G	G	G	G	G	G	G	G
NC_017626	4650	SYN	G	G	G	G	G	G	G	G	G	G	G	G	G	G	G	G	G	A	G	G	G	G	G	G	G	G	G	G	G	G	G	G	G	G	G	G	G	G	G	G	G	G	G	G	G	G	G
NC_017626	4668	SYN	G	G	G	G	G	G	G	G	G	G	G	G	G	G	G	G	G	T	G	G	G	G	G	G	G	G	G	G	G	G	G	G	G	G	G	G	G	G	G	G	G	G	G	G	G	G	G
NC_017626	4725	SYN	G	G	G	G	G	G	G	G	G	G	G	G	G	G	A	G	G	G	G	G	G	G	G	G	G	G	G	G	G	G	G	G	G	G	G	G	G	G	G	G	G	G	G	G	G	G	G
NC_017626	4736	NSYN	C	C	C	C	C	C	C	C	C	C	C	C	C	C	C	C	C	C	C	C	C	C	C	C	C	C	C	C	C	C	C	C	C	C	C	C	C	C	T	C	C	C	C	C	C	C	C
NC_017626	4776	SYN	C	C	C	C	C	C	C	C	C	C	C	C	C	C	T	C	C	C	C	C	C	C	C	C	C	C	C	C	C	C	C	C	C	C	C	C	C	C	C	C	C	C	C	C	C	C	C
NC_017626	4779	SYN	C	C	T	C	T	T	T	T	C	C	C	C	C	C	C	C	T	C	C	C	C	C	C	C	C	C	C	T	C	C	C	C	T	T	T	T	C	C	C	C	T	C	T	C	C	C	C
NC_017626	4803	SYN	G	G	T	T	T	T	T	T	T	G	G	G	G	G	T	G	T	G	G	G	G	G	G	G	G	G	G	T	G	G	G	G	T	T	T	T	T	G	G	G	T	T	T	G	G	G	G
NC_017626	4821	SYN	C	C	T	C	T	T	T	T	C	C	C	C	C	C	C	C	T	C	C	C	C	C	C	C	C	C	C	T	C	C	C	C	T	T	T	T	C	C	C	C	T	C	T	C	C	C	C
NC_017626	4828	NSYN	A	A	A	C	A	A	A	A	C	A	A	A	A	A	C	A	A	A	A	A	A	A	A	A	A	A	A	A	A	A	A	A	A	A	A	A	C	A	A	A	A	C	A	A	A	A	A
NC_017626	4962	SYN	A	A	A	G	A	A	A	A	G	A	A	A	A	A	G	A	A	A	A	A	A	A	A	A	A	A	A	A	A	A	A	A	A	A	A	A	G	A	A	A	A	G	A	A	A	A	A
NC_017626	4968	SYN	T	T	T	C	T	T	T	T	C	T	T	T	T	T	C	T	T	T	T	T	T	T	T	T	T	T	T	T	T	T	T	T	T	T	T	T	C	T	T	T	T	C	T	T	T	T	T
NC_017626	4985	NSYN	T	C	C	C	C	C	C	C	C	C	C	C	C	C	C	C	C	C	C	C	C	T	C	C	C	T	C	C	C	C	C	T	C	C	C	C	C	C	C	C	C	C	C	C	C	C	C
NC_017626	5020	intergenic/intergenic	A	A	A	C	A	A	A	A	C	A	C	A	A	A	C	C	A	T	C	A	A	A	A	A	A	A	A	A	A	A	A	A	A	A	A	A	C	A	A	A	A	C	A	A	A	A	A
NC_017626	5025	intergenic	A	A	A	A	A	A	A	A	A	A	A	A	A	A	A	A	A	T	A	A	A	A	A	A	A	A	A	A	A	A	A	A	A	A	A	A	A	A	A	A	A	A	A	A	A	A	A
NC_017626	5053	intergenic	C	C	C	C	C	C	T	C	C	C	C	C	C	C	C	C	C	C	C	C	C	C	C	C	C	C	C	C	C	C	C	C	C	C	C	C	C	C	C	C	C	C	C	C	C	C	C
NC_017626	5076	intergenic	G	A	A	A	A	A	A	A	A	A	G	A	A	A	A	G	A	G	G	A	A	G	A	A	G	G	G	A	A	A	A	G	A	A	A	A	A	A	G	A	A	A	A	A	G	A	A
NC_017626	5085	intergenic	A	T	T	A	T	T	T	T	A	T	A	T	T	T	A	A	T	A	A	T	T	A	T	T	A	A	A	T	T	T	T	A	T	T	T	T	A	T	A	T	T	A	T	T	A	T	T
NC_017626	5094	intergenic	G	A	A	A	A	A	A	A	A	A	G	A	A	A	A	G	A	G	G	A	A	G	A	A	G	G	G	A	A	A	A	G	A	A	A	A	A	A	G	A	A	A	A	A	G	A	A
NC_017626	5130	intergenic	G	G	G	G	T	T	T	G	G	G	G	G	G	G	G	G	T	G	G	G	G	G	G	G	G	G	G	G	G	G	G	G	T	T	T	G	G	G	G	G	T	G	G	G	G	G	G
NC_017626	5137	intergenic	C	C	C	C	C	C	C	C	C	C	C	C	C	C	C	C	C	C	C	C	C	C	C	C	T	C	T	C	C	C	C	C	C	C	C	C	C	C	C	C	C	C	C	C	C	C	C
NC_017626	5143	intergenic	G	G	G	G	G	G	G	G	G	G	G	G	G	G	G	G	G	T	G	G	G	G	G	G	G	G	G	G	G	G	G	G	G	G	G	G	G	G	G	G	G	G	G	G	G	G	G
NC_017626	5150	intergenic	A	A	A	A	A	A	A	A	A	A	A	A	A	A	A	A	A	A	A	A	A	A	A	A	A	A	A	A	A	A	A	A	A	A	A	A	A	A	A	A	G	A	A	A	A	A	A
NC_017626	5168	intergenic	C	C	C	T	C	C	C	C	T	C	C	C	C	C	T	C	C	C	C	C	C	C	C	C	C	C	C	C	C	C	C	C	C	C	C	C	T	C	C	C	C	T	C	C	C	C	C
NC_017626	5170	intergenic	C	T	C	C	C	C	C	C	C	T	C	T	T	T	C	C	C	C	C	T	T	C	T	T	C	C	C	C	T	T	T	C	C	C	C	C	C	T	C	T	C	C	C	T	C	T	T
NC_017626	5182	intergenic	C	C	A	C	A	A	A	A	C	C	C	C	C	C	C	C	A	C	C	C	C	C	C	C	C	C	C	A	C	C	C	C	A	A	A	A	C	C	C	C	A	C	A	C	C	C	C
NC_017626	5292	SYN	A	A	A	A	A	A	A	A	A	A	A	A	A	A	A	A	A	A	A	A	A	A	A	A	A	A	A	C	A	A	A	A	A	A	A	A	A	A	A	A	A	A	A	A	A	A	A
NC_017626	5295	SYN	A	A	A	G	A	A	A	A	G	A	G	A	A	A	G	G	A	G	G	G	A	A	G	G	A	A	A	A	A	A	A	A	A	A	A	A	G	G	A	A	A	G	A	G	A	A	A
NC_017626	5314	SYN	T	T	T	C	T	T	T	T	C	T	T	T	T	T	C	T	T	T	T	T	T	T	T	T	T	T	T	T	T	T	T	T	T	T	T	T	C	T	T	T	T	C	T	T	T	T	T
NC_017626	5376	SYN	A	A	A	C	A	A	A	A	C	A	C	A	A	A	C	C	A	C	C	C	A	A	C	C	A	A	A	A	A	A	A	A	A	A	A	A	C	C	A	A	A	C	A	A	A	A	A
NC_017626	5389	NSYN	G	G	G	G	G	G	G	G	G	G	G	G	A	G	G	G	G	G	G	G	G	G	G	G	G	G	G	G	G	A	G	G	G	G	G	G	G	G	G	G	G	G	G	G	G	G	G
NC_017626	5431	NSYN	C	C	C	C	C	C	C	C	C	C	C	C	C	C	C	C	C	C	C	C	C	C	C	C	C	C	C	C	C	C	C	C	C	C	C	C	C	C	C	C	C	C	C	C	C	T	T
NC_017626	5441	NSYN	C	C	C	C	C	C	C	C	C	C	C	C	C	C	C	C	C	C	C	C	C	C	C	C	C	C	C	C	C	C	C	C	C	C	C	C	C	C	C	C	C	C	T	C	C	C	C
NC_017626	5458	NSYN	C	C	C	C	C	C	C	C	C	C	C	C	C	C	T	C	C	C	C	C	C	C	C	C	C	C	C	C	C	C	C	C	C	C	C	C	C	C	C	C	C	C	C	C	C	C	C
NC_017626	5466	SYN	C	C	C	C	C	C	C	C	C	C	T	C	C	C	C	T	C	T	T	T	C	C	T	T	C	C	C	C	C	C	C	C	C	C	C	C	C	T	C	C	C	C	C	C	C	C	C
NC_017626	5483	NSYN	C	C	C	C	C	C	C	C	C	C	A	C	C	C	C	A	C	C	A	A	C	C	A	A	C	C	C	C	C	C	C	C	C	C	C	C	C	A	C	C	C	C	C	C	C	C	C
NC_017626	7151	SYN/SYN	G	G	G	A	G	G	G	G	A	A	G	A	G	A	G	G	G	T	G	A	G	G	A	A	G	G	G	G	G	G	G	G	G	G	G	G	A	A	G	G	G	A	G	A	G	G	G
NC_017626	7167	NSYN	G	G	T	G	T	T	T	T	G	G	G	G	G	G	G	G	T	G	G	G	T	G	G	G	G	G	G	T	G	G	T	G	T	T	T	T	G	G	G	G	T	G	T	G	G	G	G
NC_017626	7191	NSYN	C	C	C	C	C	C	C	C	C	G	C	G	C	G	C	C	C	C	C	G	C	C	G	G	C	C	C	C	C	C	C	C	C	C	C	C	C	G	C	C	C	C	C	G	C	C	C
NC_017626	7200	NSYN	C	C	C	C	C	C	C	C	C	C	C	C	C	C	C	C	C	C	C	C	C	C	C	C	C	C	C	C	C	C	C	C	C	C	C	C	C	C	C	C	C	C	C	C	C	C	C
NC_017626	7241	SYN	A	A	G	G	G	G	G	G	G	G	A	G	A	G	G	A	G	A	A	G	A	A	G	G	A	A	A	G	A	A	A	A	G	G	G	G	G	G	A	A	G	G	G	G	A	A	A
NC_017626	7286	SYN	T	T	G	G	G	G	G	G	G	G	T	G	T	G	T	T	G	G	T	G	T	T	G	G	T	T	T	G	T	T	T	T	G	G	G	G	G	G	T	T	G	G	G	G	T	T	T
NC_017626	7322	SYN	C	C	C	T	C	C	C	C	T	C	C	C	C	C	T	C	C	C	C	C	C	C	C	C	C	C	C	C	C	C	C	C	C	C	C	C	T	C	C	C	C	T	C	C	C	C	C
NC_017626	7391	SYN	A	A	A	T	A	A	A	A	T	A	A	A	A	A	T	A	A	A	A	A	A	A	A	A	A	A	A	A	A	A	A	A	A	A	A	A	T	A	A	A	A	T	A	A	A	A	A
NC_017626	7496	SYN	G	G	G	G	G	G	G	G	G	G	G	G	G	G	T	G	G	G	G	G	G	G	G	G	G	G	G	G	G	G	G	G	G	G	G	G	G	G	G	G	G	G	G	G	G	G	G
NC_017626	7541	SYN/SYN	C	C	G	T	G	G	G	G	T	C	C	C	C	C	C	C	G	C	C	G	C	C	G	G	C	C	C	G	C	C	C	C	G	G	G	G	T	G	C	C	G	T	G	C	C	C	C
NC_017626	7597	NSYN	C	C	C	C	C	C	C	C	C	C	C	C	C	C	C	C	C	T	C	C	C	C	C	C	C	C	C	C	C	C	C	C	C	C	C	C	C	C	C	C	C	C	C	C	C	C	C
NC_017626	7610	SYN	G	G	G	G	G	G	G	G	G	G	G	G	G	G	G	G	G	A	G	G	G	G	G	G	G	G	G	G	G	G	G	G	G	G	G	G	G	G	G	G	G	G	G	G	G	G	G
NC_017626	7649	SYN	C	C	C	C	C	C	C	C	C	C	C	C	C	C	T	C	C	C	C	C	C	C	C	C	C	C	C	C	C	C	C	C	C	C	C	C	C	C	C	C	C	C	C	C	C	C	C
NC_017626	7674	NSYN	T	T	G	T	G	G	G	G	T	T	T	T	T	T	T	T	G	T	T	T	T	T	T	T	T	T	T	G	T	T	T	T	G	G	G	G	T	T	T	T	G	T	G	T	T	T	T
NC_017626	7702	NSYN	G	G	G	T	G	G	G	G	T	G	G	G	G	G	G	G	G	G	G	G	G	G	G	G	G	G	G	G	G	G	G	G	G	G	G	G	T	G	G	G	G	T	G	G	G	G	G
NC_017626	7723	NSYN	C	C	C	C	C	C	C	C	C	C	C	C	C	C	C	C	C	T	C	C	C	C	C	C	C	C	C	C	C	C	C	C	C	C	C	C	C	C	C	C	C	C	C	C	C	C	C
NC_017626	7729	SYN	G	G	A	G	G	A	G	G	G	G	G	G	G	G	G	G	G	G	G	G	G	G	G	G	G	G	G	G	G	G	G	G	G	G	G	G	G	G	G	G	G	G	G	G	G	G	G
NC_017626	7778	SYN	T	C	C	C	C	C	C	C	C	C	C	C	C	C	C	C	C	C	C	C	C	T	C	C	C	T	C	C	C	C	C	T	C	C	C	C	C	C	C	C	C	C	C	C	C	C	C
NC_017626	7785	NSYN	G	T	T	T	T	T	T	T	T	T	T	T	T	T	T	T	T	T	T	T	T	G	T	T	T	G	T	T	T	T	T	G	T	T	T	T	T	T	T	T	T	T	T	T	T	T	T
NC_017626	7795	SYN	A	A	A	A	A	A	A	A	A	A	A	A	A	A	G	A	A	A	A	A	A	A	A	A	A	A	A	A	A	A	A	A	A	A	A	A	A	A	A	A	A	A	A	A	A	A	A
NC_017626	7805	SYN	A	A	A	A	A	A	A	A	A	A	A	A	A	A	G	A	A	A	A	A	A	A	A	A	A	A	A	A	A	A	A	A	A	A	A	A	A	A	A	A	A	A	A	A	A	A	A
NC_017626	7832	SYN	T	G	G	G	G	G	G	G	G	G	G	G	G	G	G	G	G	G	G	G	G	T	G	G	G	T	G	G	G	G	G	T	G	G	G	G	G	G	G	G	G	G	G	G	G	G	G
NC_017626	7862	SYN	A	A	A	G	A	A	A	A	G	A	A	A	A	A	A	A	A	A	A	A	A	A	A	A	A	A	A	A	A	A	A	A	A	A	A	A	G	A	A	A	A	G	A	A	A	A	A
NC_017626	7871	SYN	C	C	C	T	C	C	C	C	T	C	C	C	C	C	C	C	C	C	C	C	C	C	C	C	C	C	C	C	C	C	C	C	C	C	C	C	T	C	C	C	C	T	C	C	C	C	C
NC_017626	7937	intergenic	A	A	T	A	T	T	T	T	A	A	A	A	A	A	A	A	T	A	A	A	A	A	A	A	A	A	A	T	A	A	A	A	T	T	T	T	A	A	A	A	T	A	T	A	A	A	A
NC_017626	7979	SYN	A	A	A	A	A	A	A	A	A	A	A	A	A	A	G	A	A	A	A	A	A	A	A	A	A	A	A	A	A	A	A	A	A	A	A	A	A	A	A	A	A	A	A	A	A	A	A
NC_017626	7995	NSYN	C	G	G	G	G	G	G	G	G	G	G	G	G	G	G	G	G	G	G	G	G	C	G	G	G	C	G	G	G	G	G	C	G	G	G	G	G	G	G	G	G	G	G	G	G	G	G
NC_017626	8009	SYN	A	A	A	A	A	A	A	A	A	A	G	A	A	A	A	G	A	G	G	A	A	A	A	A	G	A	G	A	A	A	A	A	A	A	A	A	A	A	G	A	A	A	A	A	G	A	A
NC_017626	8015	NSYN	A	A	A	A	A	A	A	A	A	A	A	A	A	A	C	A	A	A	A	A	A	A	A	A	A	A	A	A	A	A	A	A	A	A	A	A	A	A	A	A	A	A	A	A	A	A	A
NC_017626	8030	SYN	C	C	T	C	T	T	T	T	C	C	C	C	C	C	C	C	T	C	C	C	C	C	C	C	C	C	C	T	C	C	C	C	T	T	T	T	C	C	C	C	T	C	T	C	C	C	C
NC_017626	8092	NSYN	T	G	G	G	G	G	G	G	G	G	G	G	G	G	G	G	G	G	G	G	G	T	G	G	G	T	G	G	G	G	G	T	G	G	G	G	G	G	G	G	G	G	G	G	G	G	G
NC_017626	8114	SYN	A	A	A	T	A	A	A	A	T	A	A	A	A	A	T	A	A	A	A	A	A	A	A	A	A	A	A	A	A	A	A	A	A	A	A	A	T	A	A	A	A	T	A	A	A	A	A
NC_017626	8150	SYN	T	T	T	A	T	T	T	T	A	T	T	T	T	T	T	T	T	T	T	T	T	T	T	T	T	T	T	T	T	T	T	T	T	T	T	T	A	T	T	T	T	A	T	T	T	T	T
NC_017626	8183	SYN	A	G	G	A	G	G	G	G	A	G	A	G	G	G	A	A	G	A	A	G	G	A	G	G	A	A	A	G	G	G	A	A	G	G	G	G	A	G	A	G	G	A	G	G	A	G	G
NC_017626	8225	SYN	C	C	C	T	C	C	C	C	T	C	C	C	C	C	C	C	C	C	C	C	C	C	C	C	C	C	C	C	C	C	C	C	C	C	C	C	T	C	C	C	C	T	C	C	C	C	C
NC_017626	8230	SYN	A	A	A	G	A	A	A	A	G	A	A	A	A	A	G	A	A	A	A	A	A	A	A	A	A	A	A	A	A	A	A	A	A	A	A	A	G	A	A	A	A	G	A	A	A	A	A
NC_017626	8250	NSYN	T	T	T	T	T	T	T	T	T	T	T	T	T	T	T	T	T	T	T	T	T	T	T	T	G	T	G	T	T	T	T	T	T	T	T	T	T	T	T	T	T	T	T	T	T	T	T
NC_017626	8264	SYN	A	A	A	G	A	A	A	A	G	A	A	A	A	A	G	A	A	A	A	A	A	A	A	A	A	A	A	A	A	A	A	A	A	A	A	A	G	A	A	A	A	G	A	A	A	A	A
NC_017626	8285	SYN	A	A	A	A	A	A	A	A	A	A	G	A	A	A	A	G	A	G	G	A	A	A	A	A	G	A	G	A	A	A	A	A	A	A	A	A	A	A	G	A	A	A	A	A	G	A	A
NC_017626	8327	SYN	A	A	A	A	A	A	A	A	A	A	A	A	A	A	T	A	A	A	A	A	A	A	A	A	A	A	A	A	A	A	A	A	A	A	A	A	A	A	A	A	A	A	A	A	A	A	A
NC_017626	8333	SYN	G	G	A	G	A	A	A	A	G	G	G	G	G	G	G	G	A	G	G	G	G	G	G	G	G	G	G	A	G	G	G	G	A	A	A	A	G	G	G	G	A	G	A	G	G	G	G
NC_017626	8345	SYN	C	T	C	C	C	C	C	C	C	C	C	C	C	C	C	C	C	C	C	T	C	C	T	T	C	C	C	C	C	C	C	C	C	C	C	C	C	T	C	C	C	C	C	C	C	C	C
NC_017626	8348	SYN	A	A	A	C	A	A	A	A	C	A	A	A	A	A	C	A	A	A	A	A	A	A	A	A	A	A	A	A	A	A	A	A	A	A	A	A	C	A	A	A	A	C	A	A	A	A	A
NC_017626	8368	SYN	G	G	G	A	G	G	G	G	A	G	G	G	G	G	A	G	G	G	G	G	G	G	G	G	G	G	G	G	G	G	G	G	G	G	G	G	A	G	G	G	G	A	G	G	G	G	G
NC_017626	8408	SYN	C	C	C	C	C	C	C	C	C	C	C	C	C	C	T	C	C	C	C	C	C	C	C	C	C	C	C	C	C	C	C	C	C	C	C	C	C	C	C	C	C	C	C	C	C	C	C
NC_017626	8424	NSYN	C	C	C	C	C	C	C	C	C	T	C	T	T	T	C	C	C	C	C	C	C	C	C	C	C	C	C	C	T	T	T	C	C	C	C	C	C	C	C	T	C	C	C	T	C	T	T
NC_017626	8507	SYN	T	T	C	T	C	C	C	C	T	C	C	C	T	C	T	C	C	C	C	T	C	T	T	T	C	T	C	C	C	T	C	T	C	C	C	C	T	T	C	C	C	T	C	T	C	T	T
NC_017626	8519	SYN	C	C	C	G	C	C	C	C	G	C	C	C	G	C	C	C	C	C	C	C	C	C	C	C	C	C	C	C	C	G	C	C	C	C	C	C	G	C	C	C	C	G	C	C	C	G	G
NC_017626	8540	SYN	C	C	C	A	C	C	C	C	A	C	C	C	A	C	C	C	C	C	C	A	A	C	A	A	C	C	C	C	C	A	C	C	C	C	C	C	A	A	C	C	C	A	C	A	C	A	A
NC_017626	8552	SYN	C	C	C	C	C	C	C	C	C	C	C	C	C	C	C	C	C	C	C	C	T	C	C	C	C	C	C	C	C	C	C	C	C	C	C	C	C	C	C	C	C	C	C	C	C	C	C
NC_017626	8563	NSYN	T	T	T	T	T	T	T	T	T	T	T	T	T	T	T	T	T	T	T	T	T	T	T	T	T	T	T	T	T	T	C	T	T	T	T	T	T	T	T	T	T	T	T	T	T	T	T
NC_017626	8567	SYN	A	A	A	C	A	A	A	A	C	A	C	A	A	A	C	C	A	C	C	A	A	A	A	A	C	A	C	A	A	A	A	A	A	A	A	A	C	A	C	A	A	C	A	A	C	A	A
NC_017626	8576	SYN	C	C	C	T	C	C	C	C	T	C	C	C	C	C	C	C	C	C	C	C	C	C	C	C	C	C	C	C	C	C	C	C	C	C	C	C	T	C	C	C	C	T	C	C	C	C	C
NC_017626	8720	NSYN	T	T	C	C	C	C	C	C	C	T	C	T	T	T	C	C	C	C	C	T	C	T	T	T	C	T	C	C	T	T	T	T	C	C	C	C	C	T	C	T	C	C	C	T	C	T	T
NC_017626	8732	SYN	C	C	T	T	C	C	C	C	T	C	C	C	C	C	T	C	C	C	C	C	C	C	C	C	C	C	C	T	C	C	C	C	C	C	C	T	T	C	C	C	C	T	T	C	C	C	C
NC_017626	8737	SYN/NSYN	G	G	G	G	G	G	G	G	G	T	G	T	G	T	G	G	G	G	G	G	G	G	G	G	G	G	G	G	T	G	T	G	G	G	G	A	G	G	G	T	G	G	G	G	G	G	G
NC_017626	8747	SYN	T	T	T	T	T	T	T	C	T	C	T	C	T	C	T	T	T	T	T	T	T	T	T	T	T	T	T	T	C	T	C	T	T	T	T	T	T	T	T	C	T	T	T	T	T	T	T
NC_017626	8758	NSYN	T	T	T	A	T	T	T	T	A	T	T	T	T	T	T	T	T	T	T	T	T	T	T	T	T	T	T	T	T	T	T	T	T	T	T	T	A	T	T	T	T	A	T	T	T	T	T
NC_017626	8777	SYN	C	C	C	C	C	C	C	C	C	C	C	C	C	C	C	C	C	C	C	C	A	C	C	C	C	C	C	C	C	C	C	C	C	C	C	C	C	C	C	C	C	C	C	C	C	C	C
NC_017626	8814	NSYN	A	G	G	G	G	G	G	G	G	G	G	G	G	G	G	G	G	G	G	G	G	A	G	G	G	A	G	G	G	G	G	A	G	G	G	G	G	G	G	G	G	G	G	G	G	G	G
NC_017626	8819	SYN	T	T	T	T	T	T	T	T	T	T	C	T	T	T	T	C	T	C	C	T	T	T	T	T	C	T	C	T	T	T	T	T	T	T	T	T	T	T	C	T	T	T	T	T	C	T	T
NC_017626	8840	SYN	A	G	G	A	G	G	G	G	A	G	G	G	G	G	G	G	G	G	G	G	G	A	G	G	G	A	G	G	G	G	G	A	G	G	G	G	A	G	G	G	G	A	G	G	G	G	G
NC_017626	8849	SYN	G	G	G	G	G	G	G	G	G	G	A	G	G	G	G	A	G	A	A	G	G	G	G	G	A	G	A	G	G	G	G	G	G	G	G	G	G	G	A	G	G	G	G	G	A	G	G
NC_017626	8864	SYN	G	G	G	G	G	G	G	G	G	G	G	G	A	G	A	G	G	G	G	G	G	G	G	G	G	G	G	G	G	A	G	G	G	G	G	G	G	G	G	A	G	G	G	G	G	A	A
NC_017626	8894	SYN	G	G	G	G	G	G	G	G	G	G	C	G	G	G	G	C	G	C	C	G	G	G	G	G	C	G	C	G	G	G	G	G	G	G	G	G	G	G	C	G	G	G	G	G	C	G	G
NC_017626	8900	SYN	A	A	G	G	G	G	G	G	G	G	G	G	G	G	G	G	G	G	G	A	G	A	A	A	G	A	G	G	G	G	G	A	G	G	G	G	G	A	G	G	G	G	G	A	G	G	G
NC_017626	8914	NSYN	C	C	C	C	C	C	C	C	C	C	T	C	C	C	C	T	C	T	T	C	C	C	C	C	T	C	T	C	C	C	C	C	C	C	C	C	C	C	T	C	C	C	C	C	T	C	C
NC_017626	8933	SYN	G	G	A	G	A	A	A	A	G	G	G	G	A	G	G	G	A	G	G	G	G	G	G	G	G	G	G	A	G	A	G	G	A	A	A	A	G	G	G	A	A	G	A	G	G	A	A
NC_017626	8936	SYN	G	G	G	G	G	G	G	G	G	G	G	G	G	G	A	G	G	G	G	G	G	G	G	G	G	G	G	G	G	G	G	G	G	G	G	G	G	G	G	G	G	G	G	G	G	G	G
NC_017626	8953	NSYN	C	C	C	G	C	C	C	C	G	C	C	C	C	C	G	C	C	C	C	C	C	C	C	C	C	C	C	C	C	C	C	C	C	C	C	C	G	C	C	C	C	G	C	C	C	C	C
NC_017626	8975	SYN	G	G	G	G	G	G	G	G	G	A	G	A	A	A	G	G	G	G	G	G	A	G	G	G	G	G	G	G	A	A	A	G	G	G	G	G	G	G	G	A	G	G	G	G	G	A	A
NC_017626	9014	SYN	G	G	G	G	G	G	G	G	G	T	G	T	G	T	G	G	G	G	G	G	T	G	G	G	G	G	G	G	G	G	G	G	G	G	G	G	G	G	G	G	G	G	G	G	G	G	G
NC_017626	9026	SYN	C	C	C	C	C	C	C	C	C	T	C	T	T	T	C	C	C	C	C	C	T	C	C	C	C	C	C	C	T	T	T	C	C	C	C	C	C	C	C	T	C	C	C	C	C	T	T
NC_017626	9032	SYN	G	G	G	A	G	G	G	G	A	G	G	G	G	G	A	G	G	G	G	G	G	G	G	G	G	G	G	G	G	G	G	G	G	G	G	G	A	G	G	G	G	A	G	G	G	G	G
NC_017626	9053	SYN	T	T	T	T	T	T	T	T	T	T	C	T	T	T	T	C	T	C	C	T	T	T	T	T	C	T	C	T	T	T	T	T	T	T	T	T	T	T	C	T	T	T	T	T	C	T	T
NC_017626	9059	SYN/SYN	A	A	C	A	C	C	C	C	A	A	G	A	C	A	A	G	C	G	G	A	A	A	A	A	G	A	G	C	A	C	A	A	C	C	C	C	A	A	G	C	C	A	C	A	G	C	C
NC_017626	9089	SYN	A	G	G	G	G	G	G	G	G	G	G	G	G	G	G	G	G	G	G	G	G	A	G	G	G	A	G	G	G	G	G	A	G	G	G	G	G	G	G	G	G	G	G	G	G	G	G
NC_017626	9116	SYN	A	G	A	G	A	A	A	A	G	A	G	A	A	A	G	G	A	G	G	G	A	A	G	G	G	A	G	A	A	A	A	A	A	A	A	A	G	G	G	A	A	G	A	G	G	A	A
NC_017626	9125	SYN	T	T	T	A	T	T	T	T	A	T	T	T	T	T	A	T	T	T	T	T	T	T	T	T	T	T	T	T	T	T	T	T	T	T	T	T	A	T	T	T	T	A	T	T	T	T	T
NC_017626	9146	SYN	A	T	A	A	A	A	A	A	A	A	T	A	T	A	A	T	A	T	T	T	A	A	A	A	T	A	T	A	A	T	A	A	A	A	A	A	A	T	T	T	A	A	A	T	T	T	T
NC_017626	9161	SYN	G	G	G	A	G	G	G	G	A	G	G	G	G	G	A	G	G	G	G	G	G	G	G	G	G	G	G	G	G	G	G	G	G	G	G	G	A	G	G	G	G	A	G	G	G	G	G
NC_017626	9209	SYN	C	C	C	T	C	C	C	C	T	C	C	C	C	C	C	C	C	C	C	C	C	C	C	C	C	C	C	C	C	C	C	C	C	C	C	C	T	C	C	C	C	T	C	C	C	C	C
NC_017626	9362	SYN	G	G	G	G	G	G	G	A	G	G	G	G	G	G	G	G	G	G	G	G	G	G	G	G	G	G	G	G	G	G	G	G	G	G	G	G	G	G	G	G	G	G	G	G	G	G	G
NC_017626	9374	SYN	A	A	G	A	G	G	G	G	A	A	A	A	A	A	A	A	G	A	A	A	A	A	G	G	A	A	A	G	A	A	A	A	G	G	G	G	A	A	A	A	G	A	G	A	A	A	A
NC_017626	9396	intergenic	C	C	C	C	T	T	T	C	C	C	C	C	C	C	C	C	T	C	C	C	C	C	C	C	C	C	C	C	C	C	C	C	T	T	T	C	C	C	C	C	T	C	C	C	C	C	C
NC_017626	9430	intergenic	C	C	C	C	C	C	C	C	C	C	C	C	C	C	C	C	C	C	C	C	C	C	C	C	C	C	C	C	C	C	C	C	C	C	C	C	C	C	C	C	C	C	C	C	T	C	C
NC_017626	9514	intergenic	T	A	A	A	A	A	A	A	A	A	A	A	A	A	A	A	A	A	A	A	A	T	A	A	A	T	A	A	A	A	A	T	A	A	A	A	A	A	A	A	A	A	A	A	A	A	A
NC_017626	9690	SYN	C	C	C	C	C	C	C	C	C	C	C	C	C	C	C	C	C	C	C	C	C	C	C	C	C	C	C	C	C	C	C	C	C	C	C	C	C	C	C	C	C	C	C	T	C	C	C
NC_017626	9705	SYN	C	C	C	C	C	C	C	C	C	C	C	C	C	C	C	C	C	C	C	C	C	C	C	C	C	C	C	C	C	C	C	C	C	C	C	C	C	C	C	T	C	C	C	C	C	C	C
NC_017626	9799	NSYN	G	G	G	G	G	G	G	G	G	G	G	G	G	G	G	G	G	G	G	G	G	G	G	G	G	G	G	G	G	G	G	G	G	G	G	G	G	G	G	G	G	G	A	G	G	G	G
NC_017626	9816	SYN	T	C	C	C	C	C	C	C	C	C	C	C	C	C	C	C	C	C	C	C	C	T	C	C	C	T	C	C	C	C	C	T	C	C	C	C	C	C	C	C	C	C	C	C	C	C	C
NC_017626	9843	SYN	C	T	C	C	C	C	C	C	C	T	C	T	C	T	C	C	C	C	C	T	C	C	T	T	C	C	C	C	C	C	C	C	C	C	C	C	T	T	C	C	C	T	C	T	C	C	C
NC_017626	9861	SYN	C	C	C	C	C	C	C	C	C	C	C	C	C	C	C	C	C	C	C	C	C	C	C	C	C	C	C	T	C	C	C	C	C	C	C	C	C	C	C	C	C	C	C	C	C	C	C
NC_017626	9945	SYN	C	T	C	C	C	C	C	C	C	C	C	C	C	C	C	C	C	C	C	T	C	C	T	T	C	C	C	C	T	C	C	C	C	C	C	C	C	T	C	T	C	C	C	T	C	C	C
NC_017626	9987	SYN	C	C	C	C	C	C	C	C	C	C	C	C	T	C	C	C	C	C	C	C	T	C	C	C	C	C	C	C	C	T	C	C	C	C	C	C	C	C	C	C	C	C	C	C	C	T	T
NC_017626	10038	SYN	A	T	T	A	T	T	T	T	A	T	T	T	T	T	A	T	T	T	T	T	T	A	T	T	T	A	T	T	T	T	T	A	T	T	T	T	A	T	T	T	T	A	T	T	T	T	T
NC_017626	10041	SYN	T	T	T	G	T	T	T	T	G	T	T	T	T	T	G	T	T	T	T	T	T	T	T	T	T	T	T	T	T	T	T	T	T	T	T	T	G	T	T	T	T	G	T	T	T	T	T
NC_017626	10092	SYN	C	C	C	C	C	C	C	C	C	C	C	C	C	C	C	C	C	C	C	C	C	C	C	C	C	C	C	C	C	C	C	C	C	C	C	C	C	C	T	C	C	C	C	C	C	C	C
NC_017626	10101	SYN	G	A	A	A	A	A	A	A	A	A	A	A	A	A	A	A	A	A	A	A	A	G	A	A	A	G	A	A	A	A	A	G	A	A	A	A	A	A	A	A	A	A	A	A	A	A	A
NC_017626	10115	NSYN	A	A	A	A	A	A	A	A	A	A	A	A	A	A	A	A	A	A	A	A	A	A	A	A	A	A	A	A	A	A	A	A	A	A	A	A	A	A	G	A	A	A	A	A	A	A	A
NC_017626	10122	SYN	T	C	C	T	C	C	C	C	T	C	C	C	C	C	T	C	C	C	C	C	C	T	C	C	C	T	C	C	C	C	C	T	C	C	C	C	T	C	T	C	C	T	C	C	C	C	C
NC_017626	10125	SYN	C	C	C	T	C	C	C	C	T	C	C	C	C	C	T	C	C	C	C	C	C	C	C	C	C	C	C	C	C	C	C	C	C	C	C	C	T	C	C	C	C	T	C	C	C	C	C
NC_017626	10140	SYN	C	C	C	A	C	C	C	C	A	C	C	C	C	C	C	C	C	C	C	C	C	C	C	C	C	C	C	C	C	C	C	C	C	C	C	C	A	C	C	C	C	A	C	C	C	C	C
NC_017626	10182	SYN	G	A	G	G	G	G	G	G	G	A	G	A	G	A	G	G	G	G	G	A	A	G	A	A	G	G	G	G	A	G	A	G	G	G	G	G	G	A	G	A	G	G	G	A	G	G	G
NC_017626	10191	SYN	T	C	C	C	C	C	C	C	C	C	C	C	C	C	C	C	C	C	C	C	C	T	C	C	C	T	C	C	C	C	C	T	C	C	C	C	C	C	C	C	C	C	C	C	C	C	C
NC_017626	10200	SYN	T	G	G	G	G	G	G	G	G	G	G	G	G	G	G	G	G	G	G	G	G	T	G	G	G	T	G	G	G	G	G	T	G	G	G	G	G	G	G	G	G	G	G	G	G	G	G
NC_017626	10242	SYN	C	T	C	C	C	C	C	C	C	T	C	T	C	T	C	C	C	C	C	T	T	C	T	T	C	C	C	C	C	C	T	C	C	C	C	C	C	T	C	T	C	C	C	T	C	C	C
NC_017626	10245	SYN	T	T	T	C	T	T	T	T	C	T	T	T	T	T	T	T	T	T	T	T	T	T	T	T	T	T	T	T	T	T	T	T	T	T	T	T	C	T	T	T	T	C	T	T	T	T	T
NC_017626	10278	SYN	C	C	C	C	C	C	C	C	C	C	C	C	C	C	C	C	C	C	C	C	C	C	C	C	C	C	C	C	C	C	C	C	C	C	C	C	C	C	T	C	C	C	C	C	C	C	C
NC_017626	10290	SYN	C	A	A	A	A	A	A	A	A	A	A	A	A	A	A	A	A	A	A	A	A	C	A	A	A	C	A	A	A	A	A	C	A	A	A	A	A	A	A	A	A	A	A	A	A	A	A
NC_017626	10332	SYN	C	A	C	C	C	C	C	C	C	A	C	A	C	A	C	C	C	C	C	C	C	C	C	C	C	C	C	C	C	C	C	C	C	C	C	C	C	C	C	C	C	C	C	C	C	C	C
NC_017626	10386	SYN	C	C	C	T	C	C	C	C	T	C	C	C	C	C	C	C	C	C	C	C	C	C	C	C	C	C	C	C	C	C	C	C	C	C	C	C	T	C	C	C	C	T	C	C	C	C	C
NC_017626	10398	SYN	G	G	G	G	G	G	G	G	G	G	T	G	G	G	G	T	G	T	T	T	T	G	G	G	T	G	T	G	T	G	T	G	G	G	G	G	G	T	G	T	G	G	G	T	T	G	G
NC_017626	10407	SYN	A	A	A	T	A	A	A	A	T	A	A	A	A	A	A	A	A	A	A	A	A	A	A	A	A	A	A	A	A	A	A	A	A	A	A	A	T	A	A	A	A	T	A	A	A	A	A
NC_017626	10416	SYN	G	G	G	G	G	G	G	G	G	G	G	G	G	G	G	G	G	G	G	G	G	G	G	G	G	G	G	G	G	G	A	G	G	G	G	G	G	G	G	G	G	G	G	G	G	G	G
NC_017626	10431	SYN	T	G	G	T	G	G	G	G	T	G	T	G	T	G	G	T	G	T	T	T	G	T	G	G	T	T	T	G	T	T	T	T	G	G	G	G	T	T	T	T	G	T	G	T	T	T	T
NC_017626	10469	NSYN	C	C	C	C	C	C	C	C	C	C	C	C	C	C	C	C	C	T	C	C	C	C	C	C	C	C	C	C	C	C	C	C	C	C	C	C	C	C	C	C	C	C	C	C	C	C	C
NC_017626	10582	NSYN	A	A	A	G	A	A	A	A	G	A	A	A	A	A	G	A	A	A	A	A	A	A	A	A	A	A	A	A	A	A	A	A	A	A	A	A	G	A	A	A	A	G	A	A	A	A	A
NC_017626	10590	SYN	G	G	G	A	G	G	G	G	A	G	G	G	G	G	G	G	G	G	G	G	G	G	G	G	G	G	G	G	G	G	G	G	G	G	G	G	A	G	G	G	G	A	G	G	G	G	G
NC_017626	10887	SYN	T	T	T	C	T	T	T	T	C	T	T	T	T	T	T	T	T	T	T	T	T	T	T	T	T	T	T	T	T	T	T	T	T	T	T	T	C	T	T	T	T	C	T	T	T	T	T
NC_017626	10923	SYN	G	A	G	G	G	G	G	G	G	A	A	A	A	A	G	A	G	A	A	A	A	G	G	G	A	G	A	G	A	A	A	G	G	G	G	G	G	A	A	A	G	G	G	A	A	A	A
NC_017626	11031	SYN	T	T	T	A	T	T	T	T	A	T	T	T	T	T	A	T	T	T	T	T	T	T	T	T	T	T	T	T	T	T	T	T	T	T	T	T	A	T	T	T	T	A	T	T	T	T	T
NC_017626	11058	SYN	C	C	C	C	C	C	C	C	C	C	A	C	A	C	C	A	C	A	A	C	A	C	C	C	A	C	A	C	A	A	A	C	C	C	C	C	C	C	A	A	C	C	C	C	A	A	A
NC_017626	11100	SYN	G	G	G	G	G	G	G	G	G	G	T	G	T	G	G	T	G	T	T	G	T	G	G	G	T	G	T	G	T	T	T	G	G	G	G	G	G	G	T	T	G	G	G	G	T	T	T
NC_017626	11103	SYN	T	C	C	T	C	C	C	C	T	C	T	C	T	C	T	T	C	T	T	C	T	T	C	C	T	T	T	C	T	T	T	T	C	C	C	C	T	C	T	T	C	T	C	C	T	T	T
NC_017626	11154	SYN	T	T	T	G	T	T	T	T	G	T	T	T	T	T	T	T	T	T	T	T	T	T	T	T	T	T	T	T	T	T	T	T	T	T	T	T	G	T	T	T	T	G	T	T	T	T	T
NC_017626	11178	SYN	G	G	G	A	G	G	G	G	A	G	G	G	G	G	A	G	G	G	G	G	G	G	G	G	G	G	G	G	G	G	G	G	G	G	G	G	A	G	G	G	G	A	G	G	G	G	G
NC_017626	11189	NSYN	A	A	A	A	A	A	A	A	A	A	C	A	C	A	A	C	A	C	C	C	C	A	A	A	C	A	C	A	C	C	C	A	A	A	A	A	A	C	C	C	A	A	A	C	C	C	C
NC_017626	11200	NSYN	G	G	G	G	G	G	T	G	G	G	G	G	G	G	G	G	G	G	G	G	G	G	G	G	G	G	G	G	G	G	G	G	G	G	G	G	G	G	G	G	G	G	G	G	G	G	G
NC_017626	11205	SYN	A	A	A	G	A	A	A	A	G	A	A	A	A	A	G	A	A	A	A	A	A	A	A	A	A	A	A	A	A	A	A	A	A	A	A	A	G	A	A	A	A	G	A	A	A	A	A
NC_017626	11241	SYN	G	G	G	G	G	G	G	G	G	G	G	G	G	G	A	G	G	G	G	G	G	G	G	G	G	G	G	G	G	G	G	G	G	G	G	G	G	G	G	G	G	G	G	G	G	G	G
NC_017626	11274	SYN	A	A	G	G	G	G	G	G	G	A	A	A	G	A	G	A	G	A	A	G	G	A	G	G	A	A	A	G	G	G	G	A	G	G	G	G	G	G	A	G	G	G	G	G	A	G	G
NC_017626	11280	SYN	G	G	G	G	G	G	G	G	G	G	G	G	G	G	A	G	G	G	G	G	G	G	G	G	G	G	G	G	G	G	G	G	G	G	G	G	G	G	G	G	G	G	G	G	G	G	G
NC_017626	11286	SYN	T	T	A	T	A	A	A	A	T	T	T	T	A	T	A	T	A	T	T	A	A	T	A	A	T	T	T	A	A	A	A	T	A	A	A	A	T	A	T	A	A	T	A	A	T	A	A
NC_017626	11316	NSYN	C	C	C	A	C	C	C	C	A	C	C	C	C	C	A	C	C	C	C	C	C	C	C	C	C	C	C	C	C	C	C	C	C	C	C	C	A	C	C	C	C	A	C	C	C	C	C
NC_017626	11358	intergenic	G	A	A	A	A	A	A	A	A	A	A	A	A	A	A	A	A	A	A	A	A	G	A	A	A	G	A	A	A	A	A	G	A	A	A	A	A	A	A	A	A	A	A	A	A	A	A
NC_017626	11369	SYN	G	G	G	C	G	G	G	G	C	G	G	G	G	G	G	G	G	G	G	G	G	G	G	G	G	G	G	G	G	G	G	G	G	G	G	G	C	G	G	G	G	C	G	G	G	G	G
NC_017626	11414	SYN	T	T	T	C	T	T	T	T	C	T	T	T	T	T	C	T	T	T	T	T	T	T	T	T	T	T	T	T	T	T	T	T	T	T	T	T	C	T	T	T	T	C	T	T	T	T	T
NC_017626	11441	SYN	G	G	G	G	G	G	G	G	G	G	A	G	G	G	G	A	G	A	A	G	G	G	G	G	A	G	A	G	G	G	G	G	G	G	G	G	G	G	A	G	G	G	G	G	A	G	G
NC_017626	11450	SYN	G	G	G	G	G	G	G	G	G	G	A	G	G	G	G	A	G	A	A	G	G	G	G	G	A	G	A	G	G	G	G	G	G	G	G	G	G	G	A	G	G	G	G	G	A	G	G
NC_017626	11459	SYN	A	A	C	A	C	C	C	C	A	A	A	A	C	A	A	A	C	A	A	C	C	A	C	C	A	A	A	C	C	C	C	A	C	C	C	C	A	C	A	C	C	A	C	C	A	C	C
NC_017626	11480	SYN	G	G	G	G	G	G	G	G	G	G	G	G	G	G	A	G	G	G	G	G	G	G	G	G	G	G	G	G	G	G	G	G	G	G	G	G	G	G	G	G	G	G	G	G	G	G	G
NC_017626	11486	SYN	C	T	T	T	T	T	T	T	T	T	T	T	T	T	C	T	T	T	T	T	T	C	T	T	T	C	T	T	T	T	T	C	T	T	T	T	T	T	T	T	T	T	T	T	T	T	T
NC_017626	11492	SYN	A	G	G	G	G	G	G	G	G	G	G	G	G	G	A	G	G	G	G	G	G	A	G	G	G	A	G	G	G	G	G	A	G	G	G	G	G	G	G	G	G	G	G	G	G	G	G
NC_017626	11499	NSYN	G	G	G	G	G	G	G	G	G	G	G	G	G	G	A	G	G	G	G	G	G	G	G	G	G	G	G	G	G	G	G	G	G	G	G	G	G	G	G	G	G	G	G	G	G	G	G
NC_017626	11515	NSYN	C	C	C	C	C	C	C	C	C	C	C	C	C	C	C	C	C	C	C	C	C	C	C	C	C	C	C	C	C	C	C	C	C	C	C	C	C	T	C	C	C	C	C	C	C	C	C
NC_017626	11534	SYN	G	G	G	G	G	G	G	G	G	G	A	G	G	G	G	A	G	A	A	G	G	G	G	G	A	G	A	G	G	G	G	G	G	G	G	G	G	G	A	G	G	G	G	G	A	G	G
NC_017626	11561	SYN	G	A	A	A	A	A	A	A	A	A	A	A	A	A	A	A	A	A	A	A	A	G	A	A	A	G	A	A	A	A	A	G	A	A	A	A	A	A	A	A	A	A	A	A	A	A	A
NC_017626	11579	SYN	A	C	C	C	C	C	C	C	C	C	C	C	C	C	C	C	C	C	C	C	C	A	C	C	C	A	C	C	C	C	C	A	C	C	C	C	C	C	C	C	C	C	C	C	C	C	C
NC_017626	11624	SYN	G	G	G	G	G	G	G	G	G	G	G	G	A	G	G	G	G	G	G	G	G	G	G	G	G	G	G	G	G	A	G	G	G	G	G	G	G	G	G	A	G	G	G	G	G	A	A
NC_017626	11678	SYN	C	C	C	C	C	C	C	C	C	C	C	C	C	C	C	C	C	C	C	C	C	C	C	C	C	C	C	T	C	C	C	C	C	C	C	C	C	C	C	C	C	C	C	C	C	C	C
NC_017626	11695	SYN	G	G	G	G	G	G	G	G	G	G	A	G	G	G	G	A	G	A	A	G	G	G	G	G	A	G	A	G	G	G	G	G	G	G	G	G	G	G	A	G	G	G	G	G	A	G	G
NC_017626	11771	SYN	G	G	A	A	A	A	A	A	A	G	G	G	A	G	A	G	A	G	G	A	A	G	A	A	G	G	G	A	A	A	A	G	A	A	A	A	A	A	G	A	A	A	A	A	G	A	A
NC_017626	11810	SYN	G	G	G	G	G	G	G	G	G	G	G	G	G	G	T	G	G	G	G	G	G	G	G	G	G	G	G	G	G	G	G	G	G	G	G	G	G	G	G	G	G	G	G	G	G	G	G
NC_017626	11828	SYN	C	C	C	A	C	C	C	C	A	C	C	C	C	C	A	C	C	C	C	C	C	C	C	C	C	C	C	C	C	C	C	C	C	C	C	C	A	C	C	C	C	A	C	C	C	C	C
NC_017626	11983	intergenic	T	T	T	T	T	T	T	T	T	T	A	T	T	T	T	A	T	A	A	T	T	T	T	T	A	T	A	T	T	T	T	T	T	T	T	T	T	T	A	T	T	T	T	T	A	T	T
NC_017626	12045	intergenic	G	G	G	G	G	G	G	G	G	G	G	G	G	G	A	G	G	G	G	G	G	G	G	G	G	G	G	G	G	G	G	G	G	G	G	G	G	G	G	G	G	G	G	G	G	G	G
NC_017626	12050	intergenic	A	A	A	A	A	A	A	A	A	A	A	A	A	A	A	A	A	A	A	A	A	A	A	A	A	A	A	A	A	A	A	A	A	A	A	A	A	C	A	A	A	A	A	A	A	A	A
NC_017626	12068	intergenic	G	G	G	G	G	G	G	G	G	G	G	G	G	G	G	G	G	G	G	G	G	G	G	G	G	G	G	G	G	G	G	G	G	G	G	G	G	G	G	G	G	G	G	C	G	G	G
NC_017626	12072	intergenic	C	A	C	C	C	C	C	C	C	A	A	A	C	A	C	A	C	A	A	C	C	C	C	C	A	C	A	C	C	C	A	C	C	C	C	C	C	C	A	C	C	C	C	C	A	C	C
NC_017626	12073	intergenic	C	C	C	T	C	C	C	C	T	C	C	C	C	C	C	C	C	C	C	C	C	C	C	C	C	C	C	C	C	C	C	C	C	C	C	C	T	C	C	C	C	T	C	C	C	C	C
NC_017626	12077	intergenic	A	G	A	A	A	A	A	A	A	G	G	G	A	G	A	G	A	G	G	A	A	A	A	A	G	A	G	A	A	A	A	A	A	A	A	A	A	A	G	A	A	A	A	A	G	A	A
NC_017626	12093	SYN	G	G	G	A	G	G	G	G	A	G	G	G	G	G	A	G	G	G	G	G	G	G	G	G	G	G	G	G	G	G	G	G	G	G	G	A	A	G	G	G	G	A	G	G	G	G	G
NC_017626	12117	SYN	T	G	G	G	G	G	G	G	G	G	G	G	G	G	G	G	G	G	G	G	G	T	G	G	G	T	G	G	G	G	G	T	G	G	G	G	G	G	G	G	G	G	G	G	G	G	G
NC_017626	12138	SYN	C	T	C	C	C	C	C	C	C	T	T	T	C	T	C	T	C	T	T	C	C	C	C	C	T	C	T	C	C	C	C	C	C	C	C	C	C	C	T	C	C	C	C	C	T	C	C
NC_017626	12153	SYN	G	A	G	G	G	G	G	G	G	A	A	A	G	A	G	A	G	A	A	G	G	G	G	G	A	G	A	G	G	G	G	G	G	G	G	G	G	G	A	G	G	G	G	G	A	G	G
NC_017626	12182	SYN	A	A	G	G	G	G	G	G	G	A	A	A	G	A	G	A	G	A	A	G	G	A	G	G	A	A	A	G	G	G	G	A	G	G	G	G	G	G	A	G	G	G	G	G	A	G	G
NC_017626	12192	SYN	C	C	T	T	T	T	T	T	T	C	C	C	T	C	T	C	T	C	C	T	T	C	T	T	C	C	C	T	T	T	T	C	T	T	T	T	T	T	C	T	T	T	T	T	C	T	T
NC_017626	12207	SYN	A	A	C	C	C	C	C	C	C	A	A	A	C	A	C	A	C	A	A	C	C	A	C	C	A	A	A	C	C	C	C	A	C	C	C	C	C	C	A	C	C	C	C	C	A	C	C
NC_017626	12219	SYN	C	C	C	A	C	C	C	C	A	C	C	C	C	C	C	C	C	C	C	C	C	C	C	C	C	C	C	C	C	C	C	C	C	C	C	C	A	C	C	C	C	A	C	C	C	C	C
NC_017626	12232	NSYN	C	C	C	C	T	T	T	T	C	C	C	C	C	C	C	C	T	C	C	C	C	C	C	C	C	C	C	C	C	C	C	C	T	T	T	C	C	C	C	C	T	C	C	C	C	C	C
NC_017626	12237	SYN	C	C	T	T	T	T	T	T	T	C	C	C	T	C	T	C	T	C	C	T	T	C	T	T	C	C	C	T	T	T	T	C	T	T	T	T	T	T	C	T	T	T	T	T	C	T	T
NC_017626	12275	SYN	A	A	G	A	G	G	G	G	A	A	A	A	G	A	A	A	G	A	A	G	G	A	G	G	A	A	A	G	G	G	G	A	G	G	G	G	A	G	A	G	G	A	G	G	A	G	G
NC_017626	12300	SYN	A	G	A	G	A	A	A	A	G	G	G	G	G	G	G	G	A	G	G	G	G	A	A	A	G	A	G	A	G	G	G	A	A	A	A	A	G	G	G	G	A	G	A	G	G	G	G
NC_017626	12353	NSYN	C	T	C	C	C	C	C	C	C	T	C	T	C	T	C	C	C	C	C	C	C	C	C	C	C	C	C	C	C	C	C	C	C	C	C	C	C	C	C	C	C	C	C	C	C	C	C
NC_017626	12363	SYN	G	G	G	G	G	G	G	G	G	G	G	G	C	G	G	G	G	G	G	G	G	G	G	G	G	G	G	G	G	C	G	G	G	G	G	G	G	G	G	C	G	G	G	G	G	C	C
NC_017626	12365	NSYN	C	C	C	C	T	T	T	C	C	C	C	C	C	C	C	C	T	C	C	C	C	C	C	C	C	C	C	C	C	C	C	C	T	T	T	C	C	C	C	C	T	C	C	C	C	C	C
NC_017626	12371	NSYN	C	C	C	C	C	C	C	C	C	C	C	C	C	C	C	C	C	C	C	T	T	C	C	C	C	C	C	C	T	C	T	C	C	C	C	C	C	T	C	C	C	C	C	T	T	C	C
NC_017626	12390	SYN	C	C	C	C	C	C	C	C	C	C	C	C	T	C	C	C	C	C	C	C	C	C	C	C	C	C	C	C	C	T	C	C	C	C	C	C	C	C	C	T	C	C	C	C	C	T	T
NC_017626	12408	NSYN	T	A	T	T	T	T	T	T	T	A	A	A	A	A	T	A	T	A	A	A	A	T	T	T	A	T	A	T	A	A	A	T	T	T	T	T	T	A	A	A	T	T	T	A	A	A	A
NC_017626	12420	SYN	A	G	A	A	A	A	A	A	A	G	G	G	G	G	A	G	A	G	G	G	G	A	A	A	G	A	G	A	G	G	G	A	A	A	A	A	A	G	G	G	A	A	A	G	G	G	G
NC_017626	12426	SYN	C	C	C	C	C	C	C	C	C	C	C	C	C	C	C	C	C	C	C	C	C	C	C	C	C	C	C	C	C	C	C	C	C	C	C	C	C	C	C	C	C	C	C	C	T	C	C
NC_017626	12456	SYN	T	C	T	T	T	T	T	T	T	C	C	C	C	C	T	C	T	C	C	C	C	T	T	T	C	T	C	T	C	C	C	T	T	T	T	T	T	C	C	C	T	T	T	C	C	C	C
NC_017626	12498	SYN	C	T	C	T	C	C	C	C	T	T	T	T	T	T	T	T	C	T	T	T	T	C	C	C	T	C	T	C	T	T	T	C	C	C	C	C	T	T	T	T	C	T	C	T	T	T	T
NC_017626	12513	SYN	C	C	C	C	C	C	C	C	C	C	C	C	C	C	C	C	C	C	C	T	C	C	C	C	C	C	C	C	C	C	C	C	C	C	C	C	C	T	C	C	C	C	C	T	C	C	C
NC_017626	12579	SYN	C	C	C	T	C	C	C	C	T	C	C	C	C	C	T	C	C	C	C	C	C	C	C	C	C	C	C	C	C	C	C	C	C	C	C	C	T	C	C	C	C	T	C	C	C	C	C
NC_017626	12591	SYN	G	A	G	G	G	G	G	G	G	A	A	A	A	A	G	A	G	A	A	A	A	G	G	G	A	G	A	G	A	A	A	G	G	G	G	G	G	A	A	A	G	G	G	A	A	A	A
NC_017626	12615	SYN	A	A	A	G	A	A	A	A	G	A	A	A	A	A	G	A	A	A	A	A	A	A	A	A	A	A	A	A	A	A	A	A	A	A	A	A	G	A	A	A	A	G	A	A	A	A	A
NC_017626	12630	SYN/SYN	G	C	C	T	C	C	C	C	T	C	C	C	C	C	T	C	C	C	C	C	C	G	C	C	C	G	C	C	C	C	C	G	C	C	C	C	T	C	C	C	C	T	C	C	C	C	C
NC_017626	12639	SYN	C	C	C	C	C	C	C	C	C	C	C	C	A	C	C	C	C	C	C	C	C	C	C	C	C	C	C	C	C	A	C	C	C	C	C	C	C	C	C	C	C	C	C	C	C	A	A
NC_017626	12659	NSYN	G	G	G	G	G	G	G	G	G	G	G	G	G	G	G	G	G	G	G	G	G	G	G	G	G	G	G	G	G	G	G	G	G	G	G	A	G	G	G	G	G	G	G	G	G	G	G
NC_017626	12666	SYN	T	T	T	T	G	G	G	G	T	T	T	T	T	T	T	T	G	T	T	T	T	T	T	T	T	T	T	T	T	T	T	T	G	G	G	T	T	T	T	T	G	T	T	T	T	T	T
NC_017626	12679	NSYN	C	C	C	C	C	C	C	C	C	C	C	C	C	C	C	C	C	C	C	C	C	C	C	C	C	C	C	C	C	C	C	C	C	C	C	C	C	C	A	C	C	C	C	C	C	C	C
NC_017626	12688	NSYN	C	C	C	C	C	C	C	C	C	T	C	T	C	T	C	C	C	C	C	C	C	C	C	C	C	C	C	C	C	C	C	C	C	C	C	C	C	C	C	C	C	C	C	C	C	C	C
NC_017626	12702	SYN	G	G	G	G	G	G	G	G	G	G	G	G	G	G	A	G	G	G	G	G	G	G	G	G	G	G	G	G	G	G	G	G	G	G	G	G	G	G	G	G	G	G	G	G	G	G	G
NC_017626	12726	SYN	T	C	C	C	C	C	C	C	C	C	C	C	C	C	C	C	C	C	C	C	C	T	C	C	C	T	C	C	C	C	C	T	C	C	C	C	C	C	C	C	C	C	C	C	C	C	C
NC_017626	12741	SYN	A	A	A	A	A	A	A	A	A	A	A	A	G	A	A	A	A	A	A	G	G	A	A	A	A	A	A	A	G	G	G	A	A	A	A	A	A	G	A	G	A	A	A	G	G	G	G
NC_017626	12750	SYN	G	A	A	G	A	A	A	A	G	A	A	A	G	A	G	A	A	A	A	G	G	G	A	A	A	G	A	A	G	G	G	G	A	A	A	A	G	G	A	G	A	G	A	G	G	G	G
NC_017626	12801	intergenic	C	T	C	C	C	C	C	C	C	T	T	T	C	T	C	T	C	T	T	C	C	C	C	C	T	C	T	C	C	C	C	C	C	C	C	C	C	C	T	C	C	C	C	C	C	C	C
NC_017626	12826	SYN	G	G	G	G	G	G	G	G	G	G	G	G	G	G	A	G	G	G	G	G	G	G	G	G	G	G	G	G	G	G	G	G	G	G	G	G	G	G	G	G	G	G	G	G	G	G	G
NC_017626	12850	SYN	G	A	A	A	A	A	A	A	A	A	A	A	A	A	A	A	A	A	A	A	A	G	A	A	A	G	A	A	A	A	A	G	A	A	A	A	A	A	A	A	A	A	A	A	A	A	A
NC_017626	12871	SYN	A	A	A	G	A	A	A	A	G	A	A	A	A	A	A	A	A	A	A	A	A	A	A	A	A	A	A	A	A	A	A	A	A	A	A	A	G	A	A	A	A	G	A	A	A	A	A
NC_017626	12874	SYN	G	G	C	G	C	C	C	C	G	G	G	G	G	G	G	G	C	G	G	G	G	G	C	C	G	G	G	C	G	G	G	G	C	C	C	C	G	G	G	G	C	G	C	G	G	G	G
NC_017626	12884	NSYN	A	A	A	A	A	A	A	A	A	A	A	A	A	A	A	A	A	A	A	A	A	A	A	A	A	A	A	A	A	A	T	A	A	A	A	A	A	A	A	A	A	A	A	A	A	A	A
NC_017626	12916	SYN	G	A	G	G	G	G	G	G	G	A	A	A	G	A	G	A	G	A	A	G	G	G	G	G	A	G	A	G	G	G	G	G	G	G	G	G	G	G	A	G	G	G	G	G	G	G	G
NC_017626	12976	SYN	G	A	G	G	G	G	G	G	G	A	A	A	G	A	G	A	G	A	A	G	G	G	G	G	A	G	A	G	G	G	G	G	G	G	G	G	G	G	A	G	G	G	G	G	G	G	G
NC_017626	13000	NSYN	T	T	T	T	T	T	T	T	T	T	G	T	T	T	T	G	T	T	G	T	T	T	T	T	T	T	T	T	T	T	T	T	T	T	T	T	T	T	T	T	T	T	T	T	T	T	T
NC_017626	13019	NSYN	C	T	C	C	C	C	C	C	C	T	C	T	C	T	T	C	C	C	C	C	C	C	C	C	C	C	C	C	C	C	C	C	C	C	C	C	C	C	C	C	C	C	C	C	C	C	C
NC_017626	13021	SYN	G	G	G	G	G	G	G	G	G	G	G	G	G	G	A	G	G	G	G	G	G	G	G	G	G	G	G	G	G	G	G	G	G	G	G	G	G	G	G	G	G	G	G	G	G	G	G
NC_017626	13030	SYN	T	T	T	C	T	T	T	T	C	T	T	T	T	T	T	T	T	T	T	T	T	T	T	T	T	T	T	T	T	T	T	T	T	T	T	T	C	T	T	T	T	C	T	T	T	T	T
NC_017626	13048	SYN	A	A	A	T	A	A	A	A	T	A	A	A	A	A	A	A	A	A	A	A	A	A	A	A	A	A	A	A	A	A	A	A	A	A	A	A	T	A	A	A	A	T	A	A	A	A	A
NC_017626	13050	NSYN	A	A	A	A	A	A	A	A	A	A	A	A	A	A	T	A	A	A	A	A	A	A	A	A	A	A	A	A	A	A	A	A	A	A	A	A	A	A	A	A	A	A	A	A	A	A	A
NC_017626	13057	SYN	T	T	T	T	T	T	T	T	T	T	T	T	T	T	A	T	T	T	T	T	T	T	T	T	T	T	T	T	T	T	T	T	T	T	T	T	T	T	T	T	T	T	T	T	T	T	T
NC_017626	13066	SYN	C	C	C	A	C	C	C	C	A	C	C	C	A	C	A	C	C	C	C	A	A	C	C	C	C	C	C	C	C	A	A	C	C	C	C	C	A	A	C	A	C	A	C	A	A	A	A
NC_017626	13087	SYN	T	T	T	T	T	T	T	T	T	T	T	T	T	T	C	T	T	T	T	T	T	T	T	T	T	T	T	T	T	T	T	T	T	T	T	T	T	T	T	T	T	T	T	T	T	T	T
NC_017626	13092	SYN	G	G	G	G	G	G	G	G	G	G	G	G	G	G	G	G	G	G	G	G	A	G	G	G	G	G	G	G	G	G	A	G	G	G	G	G	G	G	G	G	G	G	G	G	A	G	G
NC_017626	13115	NSYN	C	C	C	C	C	C	C	C	C	C	C	C	C	C	C	C	C	C	C	C	C	C	C	C	C	C	C	C	C	C	C	C	C	C	C	C	C	C	T	C	C	C	C	C	C	C	C
NC_017626	13117	SYN	C	T	C	T	C	C	C	C	T	C	C	C	T	C	C	C	C	C	C	C	C	C	C	C	C	C	C	C	C	T	C	C	C	C	C	C	T	C	C	T	C	T	C	C	C	T	T
NC_017626	13123	SYN	T	C	T	T	T	T	T	T	T	T	T	T	C	T	C	T	T	T	T	T	T	T	T	T	T	T	T	T	T	C	T	T	T	T	T	T	T	T	T	C	T	T	T	T	T	C	C
NC_017626	13130	NSYN	A	A	G	A	G	G	G	G	A	A	A	A	A	A	A	A	G	A	A	A	A	A	G	G	A	A	A	G	A	A	A	A	G	G	G	G	A	A	A	A	G	A	G	A	A	A	A
NC_017626	13140	NSYN	G	T	G	T	G	G	G	G	T	G	G	G	T	G	T	G	G	G	G	T	T	G	G	G	G	G	G	G	G	T	T	G	G	G	G	G	T	T	G	T	G	T	G	T	T	T	T
NC_017626	13149	NSYN	C	C	C	C	C	C	C	C	C	C	C	C	C	C	T	C	C	C	C	C	C	C	C	C	C	C	C	C	C	C	C	C	C	C	C	C	C	C	C	C	C	C	C	C	C	C	C
NC_017626	13176	NSYN	T	T	T	T	T	T	T	T	T	T	T	T	T	T	G	T	T	T	T	T	T	T	T	T	T	T	T	T	T	T	T	T	T	T	T	T	T	T	T	T	T	T	T	T	T	T	T
NC_017626	13180	SYN	G	A	G	G	G	G	G	G	G	G	G	G	A	G	G	G	G	G	G	A	A	G	G	G	A	G	A	G	G	A	A	G	G	G	G	G	G	A	A	A	G	G	G	A	A	A	A
NC_017626	13203	NSYN	T	T	T	G	T	T	T	T	G	T	T	T	T	T	G	T	T	T	T	T	T	T	T	T	T	T	T	T	T	T	T	T	T	T	T	T	G	T	T	T	T	G	T	T	T	T	T
NC_017626	13225	intergenic	G	G	G	G	G	G	G	G	G	G	G	G	G	G	T	G	G	G	G	G	G	G	G	G	G	G	G	G	G	G	G	G	G	G	G	G	G	G	G	G	G	G	G	G	G	G	G
NC_017626	13240	intergenic	A	G	A	G	A	A	A	A	G	A	A	A	G	A	G	A	A	A	A	G	G	A	A	A	A	A	A	A	A	G	G	A	A	A	A	A	G	G	A	G	A	G	A	G	G	G	G
NC_017626	13249	intergenic	G	G	G	G	G	G	G	G	G	A	A	A	G	A	G	A	G	A	A	G	G	G	G	G	A	G	A	G	A	G	G	G	G	G	G	G	G	G	A	G	G	G	G	G	G	G	G
NC_017626	13256	intergenic	A	G	A	A	A	A	A	A	A	A	A	A	G	A	A	A	A	A	A	G	G	A	A	A	A	A	A	A	A	G	G	A	A	A	A	A	A	G	A	G	A	A	A	G	G	G	G
NC_017626	13289	intergenic	A	A	A	A	A	A	A	A	A	A	G	A	A	A	A	G	A	G	G	A	A	A	A	A	G	A	G	A	G	A	A	A	A	A	A	A	A	A	G	A	A	A	A	A	A	A	A
NC_017626	13304	intergenic/intergenic	C	G	C	A	C	C	C	C	A	C	C	C	G	C	A	C	C	C	C	G	G	C	C	C	C	C	C	C	C	G	G	C	C	C	C	C	A	G	C	G	C	A	C	G	G	G	G
NC_017626	13347	intergenic/intergenic	G	G	G	T	G	G	G	G	T	G	G	G	G	G	C	G	G	G	G	G	G	G	G	G	G	G	G	G	G	G	G	G	G	G	G	G	T	G	G	G	G	T	G	G	G	G	G
NC_017626	13357	intergenic	T	T	T	C	T	T	T	T	C	T	T	T	T	T	C	T	T	T	T	T	T	T	T	T	T	T	T	T	T	T	T	T	T	T	T	T	C	T	T	T	T	C	T	T	T	T	T
NC_017626	13361	intergenic	A	A	A	A	A	A	A	A	A	A	C	A	A	A	A	C	A	C	C	A	A	A	A	A	C	A	C	A	C	A	A	A	A	A	A	A	A	A	C	A	A	A	A	A	A	A	A
NC_017626	13368	intergenic	A	A	A	A	A	A	A	A	A	A	A	A	A	A	A	A	A	A	A	A	A	A	A	A	A	A	A	A	A	A	A	A	A	A	A	A	A	A	A	A	A	A	A	C	A	A	A
NC_017626	13399	intergenic	C	T	C	C	C	C	C	C	C	C	C	C	T	C	C	C	C	C	C	T	T	C	C	C	C	C	C	C	C	T	T	C	C	C	C	C	C	T	C	T	C	C	C	T	T	T	T
NC_017626	13405	intergenic	A	G	G	G	G	G	G	G	G	G	G	G	G	G	G	G	G	G	G	G	G	A	G	G	G	A	G	G	G	G	G	A	G	G	G	G	G	G	G	G	G	G	G	G	G	G	G
NC_017626	13419	intergenic	C	C	C	C	C	C	C	C	C	C	C	C	C	C	C	C	C	T	C	C	C	C	C	C	C	C	C	C	C	C	C	C	C	C	C	C	C	C	C	C	C	C	C	C	C	C	C
NC_017626	13462	intergenic	G	G	T	G	G	G	G	G	G	G	G	G	G	G	G	G	G	G	G	G	G	G	T	T	G	G	G	T	G	G	G	G	G	G	G	T	G	G	G	G	G	G	T	G	G	G	G
NC_017626	13624	SYN	T	C	C	C	C	C	C	C	C	C	C	C	C	C	C	C	C	C	C	C	C	T	C	C	C	T	C	C	C	C	C	T	C	C	C	C	C	C	C	C	C	C	C	C	C	C	C
NC_017626	13635	SYN	C	C	C	C	T	T	T	T	C	C	C	C	C	C	C	C	T	C	C	C	C	C	C	C	C	C	C	C	C	C	C	C	T	T	T	C	C	C	C	C	T	C	C	C	C	C	C
NC_017626	13674	SYN	T	T	C	T	C	C	C	C	T	C	T	C	C	C	T	T	C	T	T	C	C	T	C	C	T	T	T	C	T	C	C	T	C	C	C	C	T	C	T	C	C	T	C	C	C	C	C
NC_017626	13677	SYN	G	G	G	A	G	G	G	G	A	G	G	G	G	G	A	G	G	G	G	G	G	G	G	G	G	G	G	G	G	G	G	G	G	G	G	G	A	G	G	G	G	A	G	G	G	G	G
NC_017626	13686	SYN	T	C	C	C	C	C	C	C	C	C	C	C	C	C	C	C	C	C	C	C	C	T	C	C	C	T	C	C	C	C	C	T	C	C	C	C	C	C	C	C	C	C	C	C	C	C	C
NC_017626	13716	SYN	C	C	C	C	C	C	C	C	C	T	C	T	T	T	C	C	C	C	C	C	C	C	C	C	C	C	C	C	C	T	C	C	C	C	C	C	C	C	C	T	C	C	C	C	C	T	T
NC_017626	13746	SYN	G	G	A	G	G	G	G	G	G	G	G	G	G	G	G	G	G	G	G	G	G	G	A	A	G	G	G	A	G	G	G	G	G	G	G	A	G	G	G	G	G	G	A	G	G	G	G
NC_017626	13779	SYN	G	G	G	G	G	G	G	G	G	A	G	A	G	A	G	G	G	G	G	G	G	G	G	G	G	G	G	G	G	G	G	G	G	G	G	G	G	G	G	G	G	G	G	G	G	G	G
NC_017626	13791	SYN	C	C	C	T	C	C	C	C	T	C	C	C	C	C	C	C	C	C	C	C	C	C	C	C	C	C	C	C	C	C	C	C	C	C	C	C	T	C	C	C	C	T	C	C	C	C	C
NC_017626	13794	SYN	C	C	C	C	C	C	C	C	C	C	C	C	C	C	C	C	C	C	C	C	C	C	T	T	C	C	C	C	C	C	C	C	C	C	C	C	C	C	C	C	C	C	T	C	C	C	C
NC_017626	13821	SYN	C	C	C	C	C	C	C	C	C	C	C	C	C	C	C	C	C	C	C	C	C	C	T	T	C	C	C	C	C	C	C	C	C	C	C	C	C	C	C	C	C	C	T	C	C	C	C
NC_017626	13944	SYN	T	C	T	C	T	T	T	T	C	C	C	C	T	C	C	C	T	C	C	C	C	T	T	T	C	T	C	T	T	T	C	T	T	T	T	T	C	C	C	T	T	C	T	C	C	T	T
NC_017626	13990	SYN	C	C	C	C	C	C	C	C	C	T	C	T	T	T	C	C	C	C	C	T	T	C	C	C	C	C	C	C	C	T	T	C	C	C	C	C	C	T	C	T	C	C	C	T	T	T	T
NC_017626	14088	SYN	C	G	G	G	G	G	G	G	G	G	G	G	G	G	G	G	G	G	G	G	G	C	G	G	G	C	G	G	C	G	G	C	G	G	G	G	G	G	G	G	G	G	G	G	G	G	G
NC_017626	14151	SYN	T	T	C	T	C	C	C	C	T	T	T	T	T	T	T	T	C	T	T	T	T	T	C	C	T	T	T	C	T	T	T	T	C	C	C	C	T	T	T	T	C	T	C	T	T	T	T
NC_017626	14182	SYN	C	C	T	C	C	C	C	C	C	C	C	C	C	C	C	C	C	C	C	C	C	C	C	C	C	C	C	C	C	C	C	C	C	C	C	C	C	C	C	C	C	C	C	C	C	C	C
NC_017626	14214	SYN	T	C	C	C	C	C	C	C	C	C	C	C	C	C	C	C	C	C	C	C	C	T	C	C	C	T	C	C	C	C	C	T	C	C	C	C	C	C	C	C	C	C	C	C	C	C	C
NC_017626	14259	SYN	A	T	A	A	A	A	A	A	A	T	A	T	T	T	A	A	A	A	A	T	T	A	A	A	A	A	A	A	T	T	T	A	A	A	A	A	A	T	A	T	A	A	A	T	T	T	T
NC_017626	14274	SYN	C	C	C	C	C	C	C	C	C	C	C	C	C	C	T	C	C	C	C	C	C	C	C	C	C	C	C	C	C	C	C	C	C	C	C	C	C	C	C	C	C	C	C	C	C	C	C
NC_017626	14277	SYN	C	C	C	T	C	C	C	C	T	C	C	C	C	C	C	C	C	C	C	C	C	C	C	C	C	C	C	C	C	C	C	C	C	C	C	C	T	C	C	C	C	T	C	C	C	C	C
NC_017626	14283	SYN	T	T	G	T	G	G	G	G	T	T	T	T	T	T	T	T	G	T	T	T	T	T	G	G	T	T	T	G	T	T	T	T	G	G	G	G	T	T	T	T	G	T	G	T	T	T	T
NC_017626	14305	SYN	C	C	C	C	C	C	C	C	C	C	C	C	C	C	C	C	C	C	C	C	C	C	C	C	C	C	C	C	T	C	C	C	C	C	C	C	C	C	C	C	C	C	C	C	C	C	C
NC_017626	14316	SYN	T	C	T	C	T	T	T	T	C	C	C	C	C	C	C	C	T	C	C	C	C	T	T	T	C	T	C	T	C	C	C	T	T	T	T	T	C	C	C	C	T	C	T	C	C	C	C
NC_017626	14451	SYN	G	G	A	G	A	A	A	A	G	G	G	G	G	G	G	G	A	G	G	G	G	G	A	A	G	G	G	A	G	G	G	G	A	A	A	A	G	G	G	G	A	G	A	G	G	G	G
NC_017626	14466	SYN	C	T	C	C	C	C	C	C	C	T	T	T	T	T	C	T	C	T	T	T	T	C	C	C	T	C	T	C	T	T	T	C	C	C	C	C	C	T	T	T	C	C	C	T	T	T	T
NC_017626	14521	SYN	C	C	C	T	C	C	C	C	T	C	C	C	C	C	C	C	C	C	C	C	C	C	C	C	C	C	C	C	C	C	C	C	C	C	C	C	T	C	C	C	C	T	C	C	C	C	C
NC_017626	14538	SYN	T	A	A	A	A	A	A	A	A	A	A	A	A	A	A	A	A	A	A	A	A	T	A	A	A	T	A	A	A	A	A	T	A	A	A	A	A	A	A	A	A	A	A	A	A	A	A
NC_017626	14550	SYN	C	T	T	T	T	T	T	T	T	T	T	T	T	T	T	T	T	T	T	T	T	C	T	T	T	C	T	T	T	T	T	C	T	T	T	T	T	T	T	T	T	T	T	T	T	T	T
NC_017626	14589	SYN	T	C	C	C	C	C	C	C	C	C	C	C	C	C	C	C	C	C	C	C	C	T	C	C	C	T	C	C	C	C	C	T	C	C	C	C	C	C	C	C	C	C	C	C	C	C	C
NC_017626	14664	SYN	G	G	G	G	G	G	G	G	G	G	G	G	G	G	A	G	G	G	G	G	G	G	G	G	G	G	G	G	G	G	G	G	G	G	G	G	G	G	G	G	G	G	G	G	G	G	G
NC_017626	14736	SYN	C	T	T	T	T	T	T	T	T	T	T	T	T	T	T	T	T	T	T	T	T	C	T	T	T	C	T	T	T	T	T	C	T	T	T	T	T	T	T	T	T	T	T	T	T	T	T
NC_017626	14743	SYN	C	C	C	C	C	C	C	T	C	C	C	C	C	C	C	C	C	C	C	C	C	C	C	C	C	C	C	C	C	C	C	C	C	C	C	C	C	C	C	C	C	C	C	C	C	C	C
NC_017626	14757	SYN	A	G	A	A	A	A	A	A	A	G	G	G	G	G	A	G	A	G	G	G	G	A	A	A	G	A	G	A	G	G	G	A	A	A	A	A	A	G	G	G	A	A	A	G	G	G	G
NC_017626	14784	SYN	C	C	C	C	C	C	C	C	C	C	C	C	C	C	C	C	C	C	C	C	C	C	C	C	C	C	C	T	C	C	C	C	C	C	C	T	C	C	C	C	C	C	C	C	C	C	C
NC_017626	14793	SYN	T	T	T	T	T	T	T	T	T	T	T	T	T	T	T	T	T	T	T	T	T	T	T	T	T	T	T	T	T	T	T	T	T	T	T	T	T	T	T	T	T	T	T	T	T	T	T
NC_017626	14844	SYN	C	C	C	C	C	C	C	C	C	C	C	C	C	C	C	C	C	C	C	C	T	C	C	C	C	C	C	C	C	C	C	C	C	C	C	C	C	C	C	C	C	C	C	C	C	C	C
NC_017626	14856	SYN	A	G	G	G	G	G	G	G	G	G	G	G	G	G	G	G	G	G	G	G	G	A	G	G	G	A	G	G	G	G	G	A	G	G	G	G	G	G	G	G	G	G	G	G	G	G	G
NC_017626	14916	SYN	T	T	T	T	T	T	T	T	T	T	T	T	T	T	C	T	T	T	T	T	T	T	T	T	T	T	T	T	T	T	T	T	T	T	T	T	T	T	T	T	T	T	T	T	T	T	T
NC_017626	14943	SYN	G	G	G	A	G	G	G	G	A	G	G	G	G	G	G	G	G	G	G	G	G	G	G	G	G	G	G	G	G	G	G	G	G	G	G	G	A	G	G	G	G	A	G	G	G	G	G
NC_017626	14964	SYN	T	T	T	T	T	T	T	T	T	T	T	T	T	T	T	T	T	T	T	T	T	T	T	T	T	T	T	T	T	T	T	T	T	T	T	T	T	T	T	T	T	T	T	T	T	T	T
NC_017626	14976	SYN	G	G	A	G	A	A	A	A	G	G	G	G	G	G	G	G	A	G	G	G	G	G	A	A	G	G	G	A	G	G	G	G	A	A	A	A	G	G	G	G	A	G	A	G	G	G	G
NC_017626	15069	SYN	T	T	T	T	T	T	T	T	T	T	T	T	T	T	C	T	T	T	T	T	T	T	T	T	T	T	T	T	T	T	T	T	T	T	T	T	T	T	T	T	T	T	T	T	T	T	T
NC_017626	15099	SYN	C	C	C	C	C	C	C	C	C	C	C	C	C	C	T	C	C	C	C	C	C	C	C	C	C	C	C	C	C	C	C	C	C	C	C	C	C	C	C	C	C	C	C	C	C	C	C
NC_017626	15108	SYN	G	T	T	T	T	T	T	T	T	T	T	T	T	T	T	T	T	T	T	T	T	G	T	T	T	G	T	T	T	T	T	G	T	T	T	T	T	T	T	T	T	T	T	T	T	T	T
NC_017626	15303	SYN	G	A	G	A	G	G	G	G	A	A	A	A	A	A	G	A	G	A	A	A	A	G	G	G	A	G	A	G	A	A	A	G	G	G	G	G	A	A	A	A	G	A	G	A	A	A	A
NC_017626	15369	SYN	A	G	A	A	A	A	A	A	A	G	A	G	G	G	A	A	A	A	A	G	G	A	A	A	A	A	A	A	G	G	G	A	A	A	A	A	A	G	A	G	A	A	A	G	G	G	G
NC_017626	15461	NSYN	C	C	C	C	C	C	C	C	C	C	C	C	C	C	C	C	C	C	C	T	C	C	C	C	C	C	C	C	C	C	C	C	C	C	C	C	C	C	C	C	C	C	C	C	C	C	C
NC_017626	15559	intergenic	A	A	A	T	A	A	A	A	T	A	A	A	A	A	A	A	A	A	A	A	A	A	A	A	A	A	A	A	A	A	A	A	A	A	A	A	T	A	A	A	A	T	A	A	A	A	A
NC_017626	15660	NSYN	G	G	G	G	G	G	G	G	G	G	G	G	G	G	G	G	G	G	G	G	G	G	G	G	G	G	G	G	G	G	G	G	G	G	G	G	G	G	G	G	G	G	G	G	A	G	G
NC_017626	15669	NSYN	A	A	G	A	G	G	G	G	A	A	A	A	A	A	A	A	G	A	A	A	A	A	G	G	A	A	A	G	A	A	A	A	G	G	G	G	A	A	A	A	G	A	G	A	A	A	A
NC_017626	15717	NSYN	A	A	A	A	A	A	A	A	A	A	C	A	A	A	A	C	A	A	C	A	A	A	A	A	A	A	A	A	A	A	A	A	A	A	A	A	A	A	A	A	A	A	A	A	A	A	A
NC_017626	15835	SYN	T	T	T	C	T	T	T	T	C	T	T	T	C	T	C	T	T	T	T	T	T	T	T	T	T	T	T	T	C	C	T	T	T	T	T	T	C	T	T	T	T	C	T	T	T	C	C
NC_017626	15838	SYN	C	T	C	C	C	C	C	C	C	T	T	T	C	T	C	T	C	T	T	T	T	C	C	C	T	C	T	C	C	C	T	C	C	C	C	C	C	T	T	T	C	C	C	T	T	C	C
NC_017626	15857	NSYN	G	G	G	G	G	G	G	G	G	G	G	G	G	G	G	G	G	G	G	A	G	G	G	G	G	G	G	G	G	G	G	G	G	G	G	G	G	A	G	G	G	G	G	G	G	G	G
NC_017626	15979	SYN	C	C	C	A	C	C	C	C	A	C	C	C	C	C	C	C	C	C	C	C	C	C	C	C	C	C	C	C	C	C	C	C	C	C	C	C	A	C	C	C	C	A	C	C	C	C	C
NC_017626	16082	NSYN	A	A	A	G	A	A	A	A	G	A	A	A	A	A	A	A	A	A	A	A	A	A	A	A	A	A	A	A	A	A	A	A	A	A	A	A	G	A	A	A	A	G	A	A	A	A	A
NC_017626	16084	SYN	C	C	C	C	C	C	C	C	C	C	C	C	C	C	C	C	C	C	C	C	C	C	T	T	C	C	C	C	C	C	C	C	C	C	C	C	C	C	C	C	C	C	T	C	C	C	C
NC_017626	16105	SYN	T	T	T	T	T	T	T	T	T	T	T	T	T	T	T	T	T	T	T	T	A	T	T	T	T	T	T	T	T	T	T	T	T	T	T	T	T	T	T	T	T	T	T	T	T	T	T
NC_017626	16123	SYN	C	T	C	C	C	C	C	C	C	T	T	T	T	T	C	T	C	T	T	T	T	C	C	C	T	C	T	C	T	T	T	C	C	C	C	C	C	T	T	T	C	C	C	T	T	T	T
NC_017626	16129	SYN	T	A	T	T	A	A	A	A	T	A	A	A	A	A	T	A	A	A	A	A	A	T	A	A	A	T	A	T	A	A	A	T	A	A	A	T	T	A	A	T	A	T	A	A	A	A	A
NC_017626	16135	SYN	T	C	T	T	C	C	C	C	T	C	C	C	C	C	T	C	C	C	C	C	C	T	C	C	C	T	C	T	C	C	C	T	C	C	C	T	T	C	C	T	C	T	C	C	T	C	C
NC_017626	16141	SYN	G	A	G	G	A	A	A	A	G	A	A	A	A	A	G	A	A	A	A	A	A	G	A	A	A	G	A	G	A	A	A	G	A	A	A	G	G	A	A	G	A	G	A	A	G	A	A
NC_017626	16168	SYN	C	C	C	C	C	C	C	C	C	C	C	C	C	C	C	C	C	C	C	C	C	C	C	C	C	C	C	C	C	C	C	C	C	C	C	C	C	C	C	T	C	C	C	C	C	C	C
NC_017626	16171	SYN	C	C	C	G	C	C	C	C	G	C	C	C	C	C	C	C	C	C	C	C	C	C	C	C	C	C	C	C	C	C	C	C	C	C	C	C	G	C	C	C	C	G	C	C	C	C	C
NC_017626	16228	SYN	C	C	C	C	T	T	T	T	C	C	C	C	C	C	C	C	T	C	C	C	C	C	C	C	C	C	C	C	C	C	C	C	T	T	T	C	C	C	C	C	T	C	C	C	C	C	C
NC_017626	16261	SYN	G	G	G	G	G	G	G	G	G	G	A	G	G	G	G	A	G	A	A	G	G	G	G	G	A	G	A	G	G	G	G	G	G	G	G	G	G	G	A	G	G	G	G	G	G	G	G
NC_017626	16294	SYN	C	C	C	C	C	C	C	C	C	C	C	C	C	C	C	C	C	C	C	C	C	C	C	C	C	C	C	T	C	C	C	C	C	C	C	T	C	C	C	C	C	C	C	C	C	C	C
NC_017626	16360	SYN	G	G	G	A	G	G	G	G	A	G	G	G	G	G	G	G	G	G	G	G	G	G	G	G	G	G	G	G	G	G	G	G	G	G	G	G	A	G	G	G	G	A	G	G	G	G	G
NC_017626	16384	SYN	C	C	C	C	C	C	C	C	C	C	C	C	C	C	T	C	C	C	C	C	C	C	C	C	C	C	C	C	C	C	C	C	C	C	C	C	C	C	C	C	C	C	C	C	C	C	C
NC_017626	16387	SYN	C	C	T	C	C	C	C	C	C	C	C	C	C	C	C	C	C	C	C	C	C	C	C	C	C	C	C	T	C	C	C	C	C	C	C	T	C	C	C	C	C	C	C	C	C	C	C
NC_017626	16393	SYN	G	G	G	C	G	G	G	G	C	C	G	C	C	C	G	G	G	G	G	C	C	G	G	G	G	G	G	G	C	C	C	G	G	G	G	G	C	C	G	G	G	C	G	C	G	C	C
NC_017626	16420	SYN	T	T	T	T	T	T	T	T	T	T	T	T	T	T	G	T	T	T	T	T	T	T	T	T	T	T	T	T	T	T	T	T	T	T	T	T	T	T	T	T	T	T	T	T	T	T	T
NC_017626	16426	SYN	G	G	G	G	G	G	G	G	G	G	G	G	G	G	A	G	G	G	G	G	G	G	G	G	G	G	G	G	G	G	G	G	G	G	G	G	G	G	G	G	G	G	G	G	G	G	G
NC_017626	16501	SYN	C	T	C	C	C	C	C	C	C	C	C	C	C	C	C	C	C	C	C	C	C	C	C	C	C	C	C	C	C	C	C	C	C	C	C	C	C	C	C	T	C	C	C	C	C	C	C
NC_017626	16510	SYN/SYN	A	G	A	G	A	A	A	A	G	T	T	T	T	T	G	T	A	T	T	T	T	A	A	A	T	A	T	A	T	T	T	A	A	A	A	A	G	T	T	G	A	G	A	T	A	T	T
NC_017626	16522	SYN	C	C	C	C	C	C	C	C	C	C	C	C	C	C	T	C	C	C	C	C	C	C	C	C	C	C	C	C	C	C	C	C	C	C	C	C	C	C	C	C	C	C	C	C	C	C	C
NC_017626	16543	SYN	C	C	C	C	C	C	C	C	C	C	C	C	C	C	T	C	C	C	C	C	C	C	C	C	C	C	C	C	C	C	C	C	C	C	C	C	C	C	C	C	C	C	C	C	C	C	C
NC_017626	16558	SYN	G	G	G	G	G	G	G	G	G	G	G	G	G	G	A	G	G	G	G	G	G	G	G	G	G	G	G	G	G	G	G	G	G	G	G	G	G	G	G	G	G	G	G	G	A	G	G
NC_017626	16567	SYN	G	A	G	G	G	G	G	G	G	G	G	G	G	G	G	G	G	G	G	G	G	G	G	G	G	G	G	G	G	G	G	G	G	G	G	G	G	G	G	A	G	G	G	G	G	G	G
NC_017626	16594	SYN	T	G	G	G	G	G	G	G	G	G	G	G	G	G	G	G	G	G	G	G	G	T	G	G	G	T	G	G	G	G	G	T	G	G	G	G	G	G	G	G	G	G	G	G	G	G	G
NC_017626	16600	SYN	C	C	C	T	C	C	C	C	T	C	C	C	C	C	T	C	C	C	C	C	C	C	C	C	C	C	C	C	C	C	C	C	C	C	C	C	T	C	C	C	C	T	C	C	C	C	C
NC_017626	16622	SYN	C	C	C	C	C	C	C	C	C	T	C	T	C	T	C	C	C	C	C	T	C	C	C	C	C	C	C	C	C	C	C	C	C	C	C	C	C	T	C	C	C	C	C	T	C	C	C
NC_017626	16639	SYN	A	A	A	G	A	A	A	A	G	A	A	A	A	A	G	A	A	A	A	A	A	A	A	A	A	A	A	A	A	A	A	A	A	A	A	A	G	A	A	A	A	G	A	A	A	A	A
NC_017626	16648	SYN	C	C	C	C	C	C	C	C	C	C	C	C	C	C	C	C	C	T	C	C	C	C	C	C	C	C	C	C	C	C	C	C	C	C	C	C	C	C	C	C	C	C	C	C	C	C	C
NC_017626	16663	SYN	C	T	C	C	C	C	C	C	C	T	C	T	T	T	C	C	C	C	C	T	T	C	C	C	C	C	C	C	T	T	T	C	C	C	C	C	C	T	C	C	C	C	C	T	C	T	T
NC_017626	16672	SYN	C	C	C	C	C	C	C	C	C	C	C	C	C	C	C	C	C	C	C	C	C	C	C	C	C	C	C	C	C	C	C	C	C	C	C	C	C	T	C	C	C	C	C	C	C	C	C
NC_017626	16681	SYN	C	C	C	T	C	C	C	C	T	C	C	C	C	C	T	C	C	C	C	C	C	C	C	C	C	C	C	C	C	C	C	C	C	C	C	C	T	C	C	C	C	T	C	C	C	C	C
NC_017626	16717	SYN	T	T	C	C	T	C	T	T	C	T	T	T	T	T	T	T	T	T	T	T	T	T	T	T	T	T	T	C	T	T	T	T	T	T	T	C	C	T	T	T	T	C	T	T	T	T	T
NC_017626	16729	SYN	C	C	T	T	C	T	C	C	T	C	C	C	C	C	T	C	C	C	C	C	C	C	C	C	C	C	C	T	C	C	C	C	C	C	C	T	T	C	C	C	C	T	C	C	C	C	C
NC_017626	16741	intergenic	C	C	C	C	C	C	C	C	C	C	C	C	C	C	C	C	C	C	C	C	C	C	C	C	C	C	C	C	C	C	C	C	C	C	C	C	C	C	C	C	C	C	C	C	G	C	C
NC_017626	16747	intergenic	G	G	G	G	G	G	G	G	G	G	G	G	G	G	G	G	G	G	G	G	G	G	G	G	G	G	G	G	T	G	G	G	G	G	G	G	G	G	G	G	G	G	G	G	G	G	G
NC_017626	16765	intergenic	C	T	T	T	C	T	C	C	T	T	C	T	T	T	C	C	C	C	C	C	C	C	C	C	C	C	C	C	T	T	C	C	C	C	C	C	T	C	C	C	C	T	C	C	C	T	T
NC_017626	16766	intergenic	T	T	T	T	T	T	T	T	T	T	T	T	T	T	A	T	T	T	T	T	T	T	T	T	T	T	T	T	T	T	T	T	T	T	T	T	T	T	T	T	T	T	T	T	T	T	T
NC_017626	16797	intergenic	G	G	G	G	G	G	G	G	G	G	G	G	G	G	G	G	G	G	G	A	G	G	G	G	G	G	G	G	G	G	G	G	G	G	G	G	G	A	G	G	G	G	G	A	G	G	G
NC_017626	16806	intergenic	T	A	T	T	T	T	T	T	T	A	A	A	A	A	T	A	T	A	A	T	T	T	T	T	A	T	A	T	A	A	T	T	T	T	T	T	T	T	A	T	T	T	T	T	A	A	A
NC_017626	16818	intergenic	G	G	A	G	G	G	G	G	G	G	G	G	G	G	G	G	G	G	G	G	G	G	G	G	G	G	G	A	G	G	G	G	G	G	G	A	G	G	G	G	G	G	G	G	G	G	G
NC_017626	16837	intergenic	T	T	T	T	T	T	T	T	T	T	T	T	A	T	T	T	T	T	T	T	T	T	T	T	T	T	T	T	A	A	T	T	T	T	T	T	T	T	T	T	T	T	T	T	T	A	A
NC_017626	16850	NSYN	C	C	C	C	C	C	C	C	C	C	T	C	C	C	C	T	C	C	T	C	C	C	C	C	C	C	C	C	C	C	C	C	C	C	C	C	C	C	C	C	C	C	C	C	C	C	C
NC_017626	16891	NSYN	A	A	A	A	A	A	A	A	A	A	A	A	A	A	A	A	A	A	A	A	G	A	A	A	A	A	A	A	A	A	A	A	A	A	A	A	A	A	A	A	A	A	A	A	A	A	A
NC_017626	16917	SYN	C	C	T	C	C	C	C	C	C	C	C	C	C	C	C	C	C	C	C	C	C	C	C	C	C	C	C	T	C	C	C	C	C	C	C	T	C	C	C	C	C	C	C	C	C	C	C
NC_017626	16932	SYN	C	C	C	C	C	C	C	C	C	C	C	C	C	C	C	C	C	C	C	T	C	C	C	C	C	C	C	C	C	C	C	C	C	C	C	C	C	T	C	C	C	C	C	T	C	C	C
NC_017626	17035	NSYN	C	C	C	C	C	C	C	C	C	C	C	C	C	C	C	C	C	C	C	C	C	C	C	C	C	C	C	C	C	C	C	C	C	C	C	C	C	C	C	C	C	C	C	C	C	C	C
NC_017626	17044	NSYN	A	A	T	A	A	A	A	A	A	A	T	A	A	A	T	T	A	T	T	A	A	A	A	A	T	A	T	T	A	A	A	A	A	A	A	T	A	A	T	A	A	A	A	A	T	A	A
NC_017626	17054	intergenic	G	G	G	G	A	A	A	A	G	G	G	G	G	G	G	G	A	G	G	G	G	G	A	A	G	G	G	G	G	G	G	G	A	A	A	G	G	G	G	G	A	G	A	G	G	G	G
NC_017626	17069	intergenic	G	A	A	A	G	G	G	G	A	A	A	A	A	A	G	A	G	A	A	A	G	G	G	G	A	G	A	A	A	A	G	G	G	G	G	A	A	A	A	G	G	A	G	A	A	A	A
NC_017626	17097	intergenic	A	A	A	A	A	A	A	A	A	A	A	A	A	A	A	A	A	A	A	A	A	A	A	A	A	A	A	A	G	A	A	A	A	A	A	A	A	A	A	A	A	A	A	A	A	A	A
NC_017626	17127	intergenic	C	T	C	T	C	C	C	C	T	T	T	T	T	T	C	T	C	T	T	T	C	C	C	C	T	C	T	C	T	T	C	C	C	C	C	C	T	T	T	C	C	T	C	T	T	T	T
NC_017626	17161	intergenic	C	C	C	C	C	C	C	C	C	T	C	T	C	T	C	C	C	C	C	C	C	C	C	C	C	C	C	C	C	C	C	C	C	C	C	C	C	C	C	C	C	C	C	C	C	C	C
NC_017626	17168	intergenic	C	C	C	C	C	C	C	C	C	C	T	C	C	C	C	T	C	T	T	C	C	C	C	C	T	C	T	C	C	C	C	C	C	C	C	C	C	C	T	C	C	C	C	C	T	C	C
NC_017626	17173	intergenic	C	C	C	C	T	T	T	T	C	C	C	C	C	C	C	C	T	C	C	C	C	C	T	T	C	C	C	C	C	C	C	C	T	T	T	C	C	C	C	C	T	C	T	C	C	C	C
NC_017626	17194	intergenic	G	T	T	T	T	T	T	T	T	T	T	T	T	T	T	T	T	T	T	T	T	G	T	T	T	G	T	T	T	T	T	G	T	T	T	T	T	T	T	T	T	T	T	T	T	T	T
NC_017626	17213	intergenic	T	T	T	T	T	T	T	T	T	T	G	T	T	T	T	G	T	G	G	T	T	T	T	T	G	T	G	T	T	T	T	T	T	T	T	T	T	T	G	T	T	T	T	T	G	T	T
NC_017626	17363	intergenic	C	C	C	C	C	C	C	C	C	C	C	C	C	C	C	C	C	C	C	C	T	C	C	C	C	C	C	C	C	C	T	C	C	C	C	C	C	C	C	T	C	C	C	C	C	C	C
NC_017626	17369	intergenic	A	A	G	A	G	G	G	G	A	A	A	A	A	A	A	A	G	A	A	A	A	A	G	G	A	A	A	G	A	A	A	A	G	G	G	G	A	A	A	A	G	A	G	A	A	A	A
NC_017626	17376	intergenic	C	C	C	G	C	C	C	C	G	G	C	G	C	G	C	C	C	C	C	G	C	C	C	C	C	C	C	C	G	C	C	C	C	C	C	C	G	G	C	C	C	G	C	G	C	C	C
NC_017626	17438	intergenic	G	T	G	T	G	G	G	G	T	T	G	T	T	T	T	G	G	G	G	T	T	G	G	G	G	G	G	G	T	T	T	G	G	G	G	G	T	T	G	T	G	T	G	T	G	T	T
NC_017626	17446	intergenic	C	C	C	C	C	C	C	C	C	T	C	T	C	T	T	C	C	C	C	C	C	C	C	C	C	C	C	C	C	C	C	C	C	C	C	C	C	C	C	C	C	C	C	C	C	C	C
NC_017626	17457	intergenic	G	G	G	G	G	G	G	G	G	A	G	A	G	A	A	G	G	G	G	G	G	G	G	G	G	G	G	G	G	G	G	G	G	G	G	G	G	G	G	G	G	G	G	G	G	G	G
NC_017626	17487	intergenic	A	G	A	G	A	A	A	A	G	A	A	A	G	A	A	A	A	A	A	G	G	A	A	A	A	A	A	A	G	G	G	A	A	A	A	A	G	G	A	G	A	G	A	G	A	G	G
NC_017626	17509	intergenic	A	A	G	A	G	G	G	G	A	A	A	A	A	A	A	A	G	A	A	A	A	A	A	A	A	A	A	G	A	A	A	A	G	G	G	G	A	A	A	A	G	A	A	A	A	A	A
NC_017626	17524	intergenic	C	T	C	C	C	C	C	C	C	C	C	C	T	C	C	C	C	C	C	C	T	C	C	C	C	C	C	C	T	T	T	C	C	C	C	C	C	C	C	T	C	C	C	C	C	T	T
NC_017626	17642	SYN	T	T	T	T	T	T	T	T	T	T	T	T	T	T	T	T	T	T	T	T	T	T	T	T	T	T	T	T	T	T	T	T	T	T	T	T	T	T	A	T	T	T	T	T	T	T	T
NC_017626	17648	SYN	G	G	G	G	G	G	G	G	G	G	G	G	G	G	A	G	G	G	G	G	G	G	G	G	G	G	G	G	G	G	G	G	G	G	G	G	G	G	G	G	G	G	G	G	G	G	G
NC_017626	17657	NSYN	G	T	T	G	T	T	T	T	G	T	G	T	T	T	T	G	T	G	G	G	T	G	T	T	G	G	G	T	T	T	T	G	T	T	T	T	G	G	G	T	T	G	T	G	G	T	T
NC_017626	17666	SYN	C	T	C	C	C	C	C	C	C	C	C	C	T	C	T	C	C	C	C	C	T	C	C	C	C	C	C	C	T	T	T	C	C	C	C	C	C	C	C	T	C	C	C	C	C	T	T
NC_017626	17700	SYN	C	C	C	C	C	C	C	C	C	C	C	C	C	C	T	C	C	C	C	C	C	C	C	C	C	C	C	C	C	C	C	C	C	C	C	C	C	C	C	C	C	C	C	C	C	C	C
NC_017626	17867	SYN	A	A	A	G	A	A	A	A	G	A	A	A	A	A	A	A	A	A	A	G	A	A	A	A	A	A	A	A	A	A	A	A	A	A	A	A	G	G	A	A	A	G	A	G	A	A	A
NC_017626	17906	SYN	A	A	A	A	A	A	A	A	A	A	A	A	A	A	G	A	A	A	A	A	A	A	A	A	A	A	A	A	A	A	A	A	A	A	A	A	A	A	A	A	A	A	A	A	A	A	A
NC_017626	17918	SYN	C	C	T	C	T	T	T	T	C	C	T	C	C	C	C	T	T	T	T	C	C	C	T	T	T	C	T	T	C	C	C	C	T	T	T	T	C	C	T	C	T	C	T	C	T	C	C
NC_017626	17924	SYN	C	C	C	C	C	C	C	C	C	T	C	T	C	T	C	C	C	C	C	C	C	C	C	C	C	C	C	C	C	C	C	C	C	C	C	C	C	C	C	C	C	C	C	C	C	C	C
NC_017626	17966	SYN	G	G	G	G	G	G	G	G	G	G	G	G	G	G	T	G	G	G	G	G	G	G	G	G	G	G	G	G	G	G	G	G	G	G	G	G	G	G	G	G	G	G	G	G	G	G	G
NC_017626	17969	SYN	T	T	T	T	T	T	T	T	T	G	T	G	T	G	T	T	T	T	T	T	T	T	T	T	T	T	T	T	T	T	T	T	T	T	T	T	T	T	T	T	T	T	T	T	T	T	T
NC_017626	17981	SYN	C	C	T	C	T	T	T	T	C	T	C	T	C	T	C	C	T	C	C	C	C	C	T	T	C	C	C	T	C	C	C	C	T	T	T	T	C	C	C	C	T	C	T	C	C	C	C
NC_017626	17996	SYN	G	G	G	G	A	A	A	A	G	G	G	G	G	G	G	G	A	G	G	G	G	G	A	A	G	G	G	G	G	G	G	G	A	A	A	G	G	G	G	G	A	G	A	G	G	G	G
NC_017626	18005	SYN	A	G	A	G	G	G	G	G	G	A	A	A	G	A	G	A	G	A	A	G	G	A	G	G	A	A	A	A	G	G	G	A	G	G	G	A	G	G	A	G	G	G	G	G	A	G	G
NC_017626	18122	SYN	C	C	C	C	C	C	C	C	C	C	C	C	C	C	G	C	C	C	C	C	C	C	C	C	C	C	C	C	C	C	C	C	C	C	C	C	C	C	C	C	C	C	C	C	C	C	C
NC_017626	18128	SYN	T	T	T	T	T	T	T	T	T	T	T	T	T	T	C	T	T	T	T	T	T	T	T	T	T	T	T	T	T	T	T	T	T	T	T	T	T	T	T	T	T	T	T	T	T	T	T
NC_017626	18131	SYN	C	C	C	C	C	C	C	C	C	T	C	T	C	T	C	C	C	C	C	C	C	C	C	C	C	C	C	C	C	C	T	C	C	C	C	C	C	C	C	C	C	C	C	C	C	C	C
NC_017626	18134	SYN	C	C	C	C	C	C	C	C	C	C	C	C	C	C	T	C	C	C	C	C	C	C	C	C	C	C	C	C	C	C	C	C	C	C	C	C	C	C	C	C	C	C	C	C	C	C	C
NC_017626	18140	SYN	T	T	T	T	T	T	T	T	T	T	T	T	T	T	A	T	T	T	T	T	T	T	T	T	T	T	T	T	T	T	T	T	T	T	T	T	T	T	T	T	T	T	T	T	T	T	T
NC_017626	18146	SYN	A	A	A	A	A	A	A	A	A	A	A	A	A	A	G	A	A	A	A	A	A	A	A	A	A	A	A	A	A	A	A	A	A	A	A	A	A	A	A	A	A	A	A	A	A	A	A
NC_017626	18152	SYN	G	G	G	G	G	G	G	G	G	G	G	G	G	G	C	G	G	G	G	G	G	G	G	G	G	G	G	G	G	G	G	G	G	G	G	G	G	G	G	G	G	G	G	G	G	G	G
NC_017626	18165	SYN	T	T	T	T	T	T	T	T	T	T	T	T	T	T	C	T	T	T	T	T	T	T	T	T	T	T	T	T	T	T	T	T	T	T	T	T	T	T	T	T	T	T	T	T	T	T	T
NC_017626	18181	NSYN	T	T	T	T	T	T	T	T	T	T	T	T	T	T	T	T	T	T	T	T	T	T	C	C	T	T	T	T	T	T	T	T	T	T	T	T	T	T	T	T	T	T	C	T	T	T	T
NC_017626	18197	SYN	C	C	C	C	C	C	C	C	C	C	C	C	C	C	T	C	C	C	C	C	C	C	C	C	C	C	C	C	C	C	C	C	C	C	C	C	C	C	C	C	C	C	C	C	C	C	C
NC_017626	18206	SYN	G	G	G	G	T	T	T	T	G	G	G	G	G	G	G	G	T	G	G	G	G	G	T	T	G	G	G	G	G	G	G	G	T	T	T	G	G	G	G	G	T	G	T	G	G	G	G
NC_017626	18215	SYN	A	A	G	A	G	G	G	G	A	G	A	G	A	G	G	A	G	A	A	A	A	A	G	G	A	A	A	G	A	A	A	A	G	G	G	G	A	A	A	A	G	A	G	A	A	A	A
NC_017626	18230	SYN	A	G	G	G	G	G	G	G	G	A	G	A	G	A	G	G	G	G	G	G	G	A	G	G	G	A	G	G	G	G	G	A	G	G	G	G	G	G	G	G	G	G	G	G	G	G	G
NC_017626	18257	SYN/SYN	C	C	C	C	T	T	T	T	C	C	T	C	C	C	G	T	T	T	T	C	C	C	T	T	T	C	T	C	C	C	C	C	T	T	T	C	C	C	T	C	T	C	T	C	T	C	C
NC_017626	18263	SYN	G	G	G	G	G	G	G	G	G	T	G	T	G	T	T	G	G	G	G	G	G	G	G	G	G	G	G	G	G	G	G	G	G	G	G	G	G	G	G	G	G	G	G	G	G	G	G
NC_017626	18311	SYN	T	T	T	T	T	T	T	T	T	T	T	T	T	T	C	T	T	T	T	T	T	T	T	T	T	T	T	T	T	T	T	T	T	T	T	T	T	T	T	T	T	T	T	T	T	T	T
NC_017626	18320	SYN/SYN	G	G	C	G	G	G	G	G	G	G	G	G	G	G	T	G	G	G	G	G	G	G	G	G	G	G	G	C	G	G	G	G	G	G	G	C	G	G	G	G	G	G	G	G	G	G	G
NC_017626	18338	SYN	G	G	G	G	G	G	G	G	G	G	G	G	G	G	T	G	G	G	G	G	G	G	G	G	G	G	G	G	G	G	G	G	G	G	G	G	G	G	G	G	G	G	G	G	G	G	G
NC_017626	18341	SYN	G	A	G	A	G	G	G	G	A	G	G	G	A	G	G	G	G	G	G	A	A	G	G	G	G	G	G	G	A	A	A	G	G	G	G	G	A	A	G	A	G	A	G	A	G	A	A
NC_017626	18344	SYN	C	C	C	C	C	C	C	C	C	C	C	C	C	C	T	C	C	C	C	C	C	C	C	C	C	C	C	C	C	C	C	C	C	C	C	C	C	C	C	C	C	C	C	C	C	C	C
NC_017626	18356	SYN	G	G	G	G	G	G	G	G	G	G	G	G	G	G	A	G	G	G	G	G	G	G	G	G	G	G	G	G	G	G	G	G	G	G	G	G	G	G	G	G	G	G	G	G	G	G	G
NC_017626	18360	SYN	C	C	C	C	C	C	C	C	C	T	C	T	C	T	C	C	C	C	C	C	C	C	C	C	C	C	C	C	C	C	C	C	C	C	C	C	C	C	C	C	C	C	C	C	C	C	C
NC_017626	18368	SYN	A	G	G	G	G	G	G	G	G	G	G	G	G	G	G	G	G	G	G	G	G	A	G	G	G	A	G	G	G	G	G	A	G	G	G	G	G	G	G	G	G	G	G	G	G	G	G
NC_017626	18380	SYN	A	A	A	A	A	A	A	A	A	A	A	A	A	A	G	A	A	A	A	A	A	A	A	A	A	A	A	A	A	A	A	A	A	A	A	A	A	A	A	A	A	A	A	A	A	A	A
NC_017626	18383	SYN	T	T	T	T	T	T	T	T	T	T	C	T	T	T	T	C	T	C	C	T	T	T	T	T	C	T	C	T	T	T	T	T	T	T	T	T	T	T	C	T	T	T	T	T	C	T	T
NC_017626	18386	SYN	T	T	T	T	T	T	T	T	T	T	T	T	T	T	C	T	T	T	T	T	T	T	T	T	T	T	T	T	T	T	T	T	T	T	T	T	T	T	T	T	T	T	T	T	T	T	T
NC_017626	18401	SYN	A	A	A	A	A	A	A	A	A	A	T	A	A	A	T	T	A	T	T	A	A	A	A	A	T	A	T	A	A	A	A	A	A	A	A	A	A	A	T	A	A	A	A	A	T	A	A
NC_017626	18410	SYN	C	T	C	T	C	C	C	C	T	T	C	T	T	T	C	C	C	C	C	T	T	C	C	C	C	C	C	C	T	T	T	C	C	C	C	C	T	T	C	T	C	T	C	T	C	T	T
NC_017626	18426	SYN	T	T	T	T	T	T	T	T	T	T	T	T	T	T	C	T	T	T	T	T	T	T	T	T	T	T	T	T	T	T	T	T	T	T	T	T	T	T	T	T	T	T	T	T	T	T	T
NC_017626	18446	SYN	G	G	G	G	G	G	G	G	G	G	G	G	G	G	A	G	G	G	G	G	G	G	G	G	G	G	G	G	G	G	G	G	G	G	G	G	G	G	G	G	G	G	G	G	G	G	G
NC_017626	18461	SYN	C	C	C	C	C	C	C	C	C	T	C	T	C	T	T	C	C	C	C	C	C	C	C	C	C	C	C	C	C	C	C	C	C	C	C	C	C	C	C	C	C	C	C	C	C	C	C
NC_017626	18565	NSYN	C	C	C	C	T	T	T	T	C	C	C	C	C	C	C	C	T	C	C	C	C	C	T	T	C	C	C	C	C	C	C	C	T	T	T	C	C	C	C	C	T	C	T	C	C	C	C
NC_017626	18578	SYN	G	G	G	G	G	G	G	G	G	G	G	G	G	G	A	G	G	G	G	G	G	G	G	G	G	G	G	G	G	G	G	G	G	G	G	G	G	G	G	G	G	G	G	G	G	G	G
NC_017626	18620	SYN	G	G	G	G	G	G	G	G	G	G	G	G	G	G	T	G	G	G	G	G	G	G	G	G	G	G	G	G	G	G	G	G	G	G	G	G	G	G	G	G	G	G	G	G	G	G	G
NC_017626	18710	SYN	C	C	C	C	C	C	C	C	C	C	T	C	C	C	C	T	C	T	T	C	C	C	C	C	T	C	T	C	C	C	C	C	C	C	C	C	C	C	T	C	C	C	C	C	T	C	C
NC_017626	18740	SYN	T	T	G	T	T	T	T	T	T	G	T	G	T	G	T	T	T	T	T	T	T	T	T	T	T	T	T	G	T	T	T	T	T	T	T	G	T	T	T	T	T	T	T	T	T	T	T
NC_017626	18853	SYN	T	C	C	C	C	C	C	C	C	T	C	T	C	T	C	C	C	C	C	C	C	T	C	C	C	T	C	C	C	C	C	T	C	C	C	C	C	C	C	C	C	C	C	C	C	C	C
NC_017626	18868	SYN	T	C	C	C	C	C	C	C	C	C	C	C	C	C	C	C	C	C	C	C	C	T	C	C	C	T	C	C	C	C	C	T	C	C	C	C	C	C	C	C	C	C	C	C	C	C	C
NC_017626	18877	SYN	C	C	C	C	T	T	C	C	C	C	C	C	C	C	C	C	T	C	C	C	C	C	C	C	C	C	C	C	C	C	C	C	C	C	C	C	C	C	C	C	C	C	C	C	C	C	C
NC_017626	18898	SYN	A	A	G	A	A	A	A	A	A	G	G	G	A	G	A	G	A	G	G	A	A	A	A	A	A	A	A	G	A	A	A	A	A	A	A	G	A	A	A	A	A	A	A	A	A	A	A
NC_017626	18901	SYN	A	T	A	T	T	T	T	T	T	A	A	A	T	A	A	A	T	A	A	T	T	A	T	T	A	A	A	A	T	T	T	A	T	T	T	A	T	T	A	T	T	T	T	T	A	T	T
NC_017626	18925	SYN	T	T	T	T	T	T	T	T	T	C	C	C	T	C	T	C	T	C	C	T	T	T	T	T	T	T	T	T	T	T	T	T	T	T	T	T	T	T	T	T	T	T	T	T	T	T	T
NC_017626	18928	SYN	G	A	G	A	A	A	A	A	A	G	G	G	A	G	G	G	A	G	G	A	A	G	A	A	G	G	G	G	A	A	A	G	A	A	A	G	A	A	G	A	A	A	A	A	G	A	A
NC_017626	18931	SYN	G	G	G	G	G	G	G	G	G	T	T	T	G	T	G	T	G	T	T	G	G	G	G	G	T	G	T	G	G	G	G	G	G	G	G	G	G	G	T	G	G	G	G	G	T	G	G
NC_017626	18964	SYN	G	A	G	A	A	A	A	A	A	G	G	G	A	G	G	G	A	G	G	A	A	G	A	A	G	G	G	G	A	A	A	G	A	A	A	G	A	A	G	A	A	A	A	A	G	A	A
NC_017626	18979	SYN	T	T	T	T	T	T	T	T	T	T	T	T	T	T	C	T	T	T	T	T	T	T	T	T	T	T	T	T	T	T	T	T	T	T	T	T	T	T	T	T	T	T	T	T	T	T	T
NC_017626	18985	SYN	G	A	A	A	A	A	A	A	A	A	A	A	A	A	A	A	A	A	A	A	A	G	A	A	A	G	A	A	A	A	A	G	A	A	A	A	A	A	A	A	A	A	A	A	A	A	A
NC_017626	19000	SYN	G	A	A	A	A	A	A	A	A	A	A	A	A	A	A	A	A	A	A	A	A	G	A	A	A	G	A	A	A	A	A	G	A	A	A	A	A	A	A	A	A	A	A	A	A	A	A
NC_017626	19039	SYN	G	A	A	A	A	A	A	A	A	A	A	A	A	A	A	A	A	A	A	A	A	G	A	A	A	G	A	A	A	A	A	G	A	A	A	A	A	A	A	A	A	A	A	A	A	A	A
NC_017626	19060	SYN	C	T	T	T	T	T	T	T	T	C	T	C	T	C	C	T	T	T	T	T	T	C	T	T	C	C	C	T	T	T	T	C	T	T	T	T	T	T	C	T	T	T	T	T	C	T	T
NC_017626	19102	SYN	C	T	C	T	C	C	C	C	T	C	C	C	T	C	C	C	C	C	C	T	T	C	C	C	C	C	C	C	T	T	T	C	C	C	C	C	T	T	C	T	C	T	C	T	C	T	T
NC_017626	19126	SYN	T	C	C	C	C	C	C	C	C	T	C	T	C	T	C	C	C	C	C	C	C	T	C	C	T	T	T	C	C	C	C	T	C	C	C	C	C	C	T	C	C	C	C	C	T	C	C
NC_017626	19141	SYN	G	A	A	A	A	A	A	A	A	G	G	G	A	G	A	G	A	G	G	A	G	G	A	A	G	G	G	A	A	A	A	G	A	A	A	A	A	A	G	A	A	A	A	A	G	A	A
NC_017626	19156	SYN	A	G	G	G	G	G	G	G	G	A	G	A	G	A	G	G	G	G	G	G	G	A	G	G	A	A	A	G	G	G	G	A	G	G	G	G	G	G	A	G	G	G	G	G	G	G	G
NC_017626	19168	SYN	G	G	G	G	G	G	G	G	G	A	G	A	G	A	G	G	G	G	G	G	G	G	G	G	G	G	G	G	G	G	G	G	G	G	G	G	G	G	G	G	G	G	G	G	G	G	G
NC_017626	19171	SYN	G	C	G	C	C	C	C	C	C	G	G	G	C	G	G	G	C	G	G	C	C	G	C	C	G	G	G	G	C	C	C	G	C	C	C	G	C	C	G	C	C	C	C	C	G	C	C
NC_017626	19210	SYN	G	G	G	G	G	G	G	G	G	G	A	G	G	G	G	A	G	A	A	G	G	G	G	G	G	G	G	G	G	G	G	G	G	G	G	G	G	G	G	G	G	G	G	G	G	G	G
NC_017626	19216	SYN	G	G	A	G	G	G	G	G	G	G	G	G	G	G	G	G	G	G	G	G	G	G	G	G	G	G	G	A	G	G	G	G	G	G	G	A	G	G	G	G	G	G	G	G	G	G	G
NC_017626	19225	SYN	C	T	C	T	T	T	T	T	T	C	C	C	T	C	T	C	T	C	C	T	T	C	T	T	T	C	T	C	T	T	T	C	T	T	T	C	T	T	T	T	T	T	T	T	C	T	T
NC_017626	19252	SYN	C	T	C	T	T	T	T	T	T	C	C	C	T	C	C	C	T	C	C	T	T	C	T	T	C	C	C	C	T	T	T	C	T	T	T	C	T	T	C	T	T	T	T	T	C	T	T
NC_017626	19267	SYN	T	C	T	C	C	C	C	C	C	T	C	T	C	T	T	C	C	C	C	C	C	T	C	C	C	T	C	T	C	C	C	T	C	C	C	T	C	C	C	C	C	C	C	C	T	C	C
NC_017626	19321	SYN	T	T	T	T	T	T	T	T	T	C	T	C	T	C	T	T	T	T	T	T	T	T	T	T	T	T	T	T	T	T	T	T	T	T	T	T	T	T	T	T	T	T	T	T	T	T	T
NC_017626	19360	SYN	A	G	G	G	G	G	G	G	G	G	G	G	G	G	G	G	G	G	G	G	G	A	G	G	G	A	G	G	G	G	G	A	G	G	G	G	G	G	G	G	G	G	G	G	G	G	G
NC_017626	19369	SYN	T	G	G	G	G	G	G	G	G	G	G	G	G	G	G	G	G	G	G	G	G	T	G	G	G	T	G	G	G	G	G	T	G	G	G	G	G	G	G	G	G	G	G	G	G	G	G
NC_017626	19375	NSYN	A	A	A	A	A	A	A	A	A	C	A	C	A	C	A	A	A	A	A	A	A	A	A	A	A	A	A	A	A	A	A	A	A	A	A	A	A	A	A	A	A	A	A	A	C	A	A
NC_017626	19381	SYN	G	A	G	A	A	A	A	A	A	G	A	G	A	G	G	A	A	A	A	A	A	G	A	A	A	G	A	G	A	A	A	G	A	A	A	G	A	A	A	A	A	A	A	A	G	A	A
NC_017626	19417	SYN	C	C	C	C	C	C	C	C	C	T	C	T	C	T	C	C	C	C	C	C	C	C	C	C	C	C	C	C	C	C	C	C	C	C	C	C	C	C	C	C	C	C	C	C	T	C	C
NC_017626	19423	SYN	A	G	G	G	G	G	G	G	G	G	G	G	G	G	G	G	G	G	G	G	G	A	G	G	G	A	G	G	G	G	G	A	G	G	G	G	G	G	G	G	G	G	G	G	G	G	G
NC_017626	19465	SYN	T	C	C	C	C	C	C	C	C	C	C	C	C	C	C	C	C	C	C	C	C	T	C	C	C	T	C	C	C	C	C	T	C	C	C	C	C	C	C	C	C	C	C	C	C	C	C
NC_017626	19477	SYN	T	T	T	T	T	T	T	T	T	T	T	T	T	T	T	T	T	T	T	T	T	T	T	T	T	T	T	T	T	T	T	T	T	T	T	T	T	T	T	T	T	T	T	T	C	T	T
NC_017626	19486	SYN	T	G	G	G	T	T	T	T	G	G	G	G	G	G	G	G	T	G	G	G	G	T	T	T	G	T	G	G	G	G	G	T	T	T	T	G	G	G	G	G	T	G	T	G	G	G	G
NC_017626	19507	SYN	G	G	G	G	G	G	G	G	G	G	G	G	G	G	G	G	G	A	G	G	G	G	G	G	A	G	A	G	G	G	G	G	G	G	G	G	G	G	A	G	G	G	G	G	G	G	G
NC_017626	19594	SYN	G	G	A	G	G	G	G	G	G	G	G	G	G	G	A	G	G	G	G	G	G	G	G	G	G	G	G	A	G	G	G	G	G	G	G	A	G	G	G	G	G	G	G	G	G	G	G
NC_017626	19693	SYN	T	T	C	T	T	T	T	T	T	T	T	T	T	T	C	T	T	T	T	T	T	T	T	T	T	T	T	C	T	T	T	T	T	T	T	C	T	T	T	T	T	T	T	T	T	T	T
NC_017626	19701	NSYN	T	C	C	C	T	T	T	T	C	C	C	C	C	C	C	C	T	C	C	C	C	T	T	T	C	T	C	C	C	C	C	T	T	T	T	C	C	C	C	C	T	C	T	C	C	C	C
NC_017626	19715	intergenic	G	C	G	C	G	G	G	G	C	C	C	C	C	C	G	C	G	G	C	C	C	G	G	G	G	G	G	G	C	C	C	G	G	G	G	G	C	C	G	C	G	C	G	C	C	C	C
NC_017626	19731	intergenic	G	G	G	G	G	G	G	G	G	G	G	G	G	G	G	G	G	A	G	G	G	G	G	G	A	G	A	G	G	G	G	G	G	G	G	G	G	G	A	G	G	G	G	G	G	G	G
NC_017626	19736	intergenic	G	G	G	G	G	G	G	G	G	G	G	G	G	G	G	G	G	A	G	G	G	G	G	G	A	G	A	G	G	G	G	G	G	G	G	G	G	G	A	G	G	G	G	G	G	G	G
NC_017626	19758	SYN	T	A	T	A	T	T	T	T	A	A	A	A	A	A	T	A	T	A	A	A	A	T	T	T	A	T	A	T	A	A	A	T	T	T	T	T	A	A	A	A	T	A	T	A	T	A	A
NC_017626	19787	NSYN	G	G	T	G	G	G	G	G	G	G	G	G	G	G	G	G	G	G	G	G	G	G	G	G	G	G	G	T	G	G	G	G	G	G	G	T	G	G	G	G	G	G	G	G	G	G	G
NC_017626	19803	SYN	G	A	A	A	G	G	G	G	A	A	A	A	A	A	A	A	G	A	A	A	A	G	G	G	A	G	A	A	A	A	A	G	G	G	G	A	A	A	A	A	G	A	G	A	G	A	A
NC_017626	19830	SYN	T	T	T	T	T	T	T	T	T	T	T	T	T	T	T	T	T	T	T	T	T	T	T	T	T	T	T	T	T	T	T	T	T	T	T	T	T	T	T	T	T	T	T	T	C	T	T
NC_017626	19853	NSYN	C	C	C	C	C	C	C	C	C	C	C	C	C	C	G	C	C	C	C	C	C	C	C	C	C	C	C	C	C	C	C	C	C	C	C	C	C	C	C	C	C	C	C	C	C	C	C
NC_017626	19862	NSYN	G	G	G	G	G	G	G	G	G	G	G	G	G	G	G	G	G	G	G	G	G	G	G	G	G	G	G	G	G	G	G	G	G	G	G	G	G	G	G	G	G	G	G	G	T	G	G
NC_017626	19882	NSYN	C	C	C	C	C	C	C	C	C	C	C	C	C	C	C	C	C	C	C	C	C	C	C	C	C	C	C	C	T	C	C	C	C	C	C	C	C	C	C	C	C	C	C	C	C	C	C
NC_017626	27130	intergenic	A	A	C	A	A	A	A	A	A	A	A	A	A	A	C	A	A	A	A	A	A	A	A	A	A	A	A	C	A	A	A	A	A	A	A	C	A	A	A	A	A	A	A	A	A	A	A
NC_017626	27135	intergenic	C	C	C	C	T	T	T	T	C	C	C	C	C	C	C	C	T	C	C	C	C	C	T	T	C	C	C	C	C	C	C	C	T	T	T	C	C	C	C	C	T	C	T	C	C	C	C
NC_017626	27139	intergenic	C	C	C	C	C	C	C	C	C	C	C	C	C	C	C	C	C	C	C	C	C	C	C	C	C	C	C	C	C	C	C	C	C	C	C	C	C	C	C	C	C	C	C	C	T	C	C
NC_017626	27141	intergenic	T	T	G	T	T	T	T	T	T	T	T	T	T	T	G	T	T	T	T	T	T	T	T	T	T	T	T	G	T	T	T	T	T	T	T	G	T	T	T	T	T	T	T	T	T	T	T
NC_017626	27156	intergenic	G	G	A	G	G	G	G	G	G	G	G	G	G	G	A	G	G	G	G	G	G	G	G	G	G	G	G	A	G	G	G	G	G	G	G	A	G	G	G	G	G	G	G	G	G	G	G
NC_017626	27176	intergenic	G	G	A	G	G	G	G	G	G	G	G	G	G	G	A	G	G	G	G	G	G	G	G	G	G	G	G	A	G	G	G	G	G	G	G	A	G	G	G	G	G	G	G	G	G	G	G
NC_017626	27191	intergenic	G	G	G	G	G	G	G	G	G	G	G	G	G	G	A	G	G	G	G	G	G	G	G	G	G	G	G	G	G	G	G	G	G	G	G	G	G	G	G	G	G	G	G	G	G	G	G
NC_017626	27193	intergenic	C	C	A	C	C	C	C	C	C	C	C	C	C	C	C	C	C	C	C	C	C	C	C	C	C	C	C	A	C	C	C	C	C	C	C	A	C	C	C	C	C	C	C	C	C	C	C
NC_017626	27198	intergenic	G	G	A	G	G	G	G	G	G	G	G	G	G	G	A	G	G	G	G	G	G	G	G	G	G	G	G	A	G	G	G	G	G	G	G	A	G	G	G	G	G	G	G	G	G	G	G
NC_017626	27204	intergenic	T	C	C	C	C	C	C	C	C	C	C	C	C	C	C	C	C	C	C	C	C	T	C	C	C	T	C	C	C	C	C	T	C	C	C	C	C	C	C	C	C	C	C	C	C	C	C
NC_017626	27209	intergenic	C	C	T	C	C	C	C	C	C	C	C	C	C	C	C	C	C	C	C	C	C	C	C	C	C	C	C	T	C	C	C	C	C	C	C	T	C	C	C	C	C	C	C	C	C	C	C
NC_017626	27231	intergenic/intergenic	T	A	G	A	T	T	T	T	A	T	T	T	A	T	G	T	T	T	T	A	A	T	T	T	T	T	T	G	T	A	A	T	T	T	T	G	A	A	T	A	T	A	T	A	T	A	A
NC_017626	27254	intergenic	G	G	G	G	G	G	G	G	G	G	G	G	G	G	A	G	G	G	G	G	G	G	G	G	G	G	G	G	G	G	G	G	G	G	G	G	G	G	G	G	G	G	G	G	G	G	G
NC_017626	27271	intergenic	C	T	C	T	C	C	C	C	T	C	C	C	T	C	C	C	C	C	C	T	T	C	C	C	C	C	C	C	C	T	T	C	C	C	C	C	T	T	C	T	C	T	C	T	C	T	T
NC_017626	27280	intergenic	C	C	T	C	C	C	C	C	C	C	C	C	C	C	T	C	C	C	C	C	C	C	C	C	C	C	C	T	C	C	C	C	C	C	C	T	C	C	C	C	C	C	C	C	C	C	C
NC_017626	27287	intergenic	G	G	G	G	G	G	G	G	G	G	G	G	G	G	A	G	G	G	G	G	G	G	G	G	G	G	G	G	G	G	G	G	G	G	G	G	G	G	G	G	G	G	G	G	G	G	G
NC_017626	27293	intergenic	C	T	C	T	C	C	C	C	T	C	C	C	T	C	C	C	C	C	C	T	T	C	C	C	C	C	C	C	C	T	T	C	C	C	C	C	T	T	C	T	C	T	C	T	C	T	T
NC_017626	27456	SYN	C	C	C	C	C	C	C	C	C	C	C	C	C	C	T	C	C	C	C	C	C	C	C	C	C	C	C	C	C	C	C	C	C	C	C	C	C	C	C	C	C	C	C	C	C	C	C
NC_017626	27754	NSYN	G	G	G	G	G	G	G	G	G	G	G	G	G	G	G	G	G	G	G	G	G	G	G	G	G	G	G	G	G	G	G	G	G	G	G	G	G	G	G	G	G	G	G	G	G	G	G
NC_017626	27818	SYN	C	C	C	C	C	C	C	C	C	C	C	C	C	C	C	C	C	C	C	C	C	C	C	C	C	C	C	T	C	C	C	C	C	C	C	C	C	C	C	C	C	C	C	C	C	C	C
NC_017626	27824	NSYN	G	G	G	C	G	G	G	G	C	C	C	C	C	C	G	C	G	G	C	C	C	G	G	G	G	G	G	G	C	C	C	G	G	G	G	G	C	C	G	C	G	C	G	C	G	C	C
NC_017626	28136	NSYN	T	T	T	T	T	T	T	T	T	T	T	T	T	T	T	T	T	T	T	G	T	T	T	T	T	T	T	T	T	T	T	T	T	T	T	T	T	T	T	T	T	T	T	T	T	T	T
NC_017626	28143	SYN	T	T	T	T	T	T	T	T	T	T	T	T	T	T	A	T	T	T	T	T	T	T	T	T	T	T	T	T	T	T	T	T	T	T	T	T	T	T	T	T	T	T	T	T	T	T	T
NC_017626	28173	SYN	G	G	A	G	G	G	G	G	G	G	G	G	G	G	G	G	G	G	G	G	G	G	G	G	G	G	G	G	G	G	G	G	G	G	G	A	G	G	G	G	G	G	G	G	G	G	G
NC_017626	28236	SYN	C	C	C	C	C	C	C	C	C	C	C	C	C	C	C	C	C	C	C	C	C	C	C	C	C	C	C	T	C	C	C	C	C	C	C	C	C	C	C	C	C	C	C	C	C	C	C
NC_017626	28248	SYN	T	C	C	C	T	T	T	T	C	C	C	C	C	C	C	C	T	C	C	C	C	T	C	C	C	T	C	C	C	C	C	T	T	T	T	C	C	C	C	C	T	C	C	C	C	C	C
NC_017626	28285	SYN	T	C	C	C	T	T	T	T	C	C	C	C	C	C	C	C	T	C	C	C	C	T	C	C	C	T	C	C	C	C	C	T	T	T	T	C	C	C	C	C	T	C	C	C	C	C	C
NC_017626	28295	NSYN	A	A	A	A	A	A	A	A	A	A	A	A	A	A	A	A	A	A	A	A	A	A	A	A	A	A	A	A	A	A	A	A	A	A	A	A	A	A	A	A	A	A	A	A	T	A	A
NC_017626	28317	SYN	C	C	T	C	C	C	C	C	C	C	C	C	C	C	C	C	C	C	C	C	C	C	C	C	C	C	C	C	C	C	C	C	C	C	C	T	C	C	C	C	C	C	C	C	C	C	C
NC_017626	28323	SYN	T	T	G	T	T	T	T	T	T	T	T	T	T	T	T	T	T	G	T	T	T	T	T	T	G	T	G	T	T	T	T	T	T	T	T	G	T	T	G	T	T	T	T	T	T	T	T
NC_017626	28407	SYN	C	C	C	C	C	C	C	C	C	C	C	C	C	C	C	C	C	T	C	C	C	C	C	C	T	C	T	C	C	C	C	C	C	C	C	C	C	C	T	C	C	C	C	C	C	C	C
NC_017626	28434	SYN	T	C	C	C	T	T	T	T	C	C	C	C	C	C	C	C	T	C	C	C	C	T	C	C	C	T	C	T	C	C	C	T	T	T	T	C	C	C	C	C	T	C	C	C	C	C	C
NC_017626	28440	SYN	T	T	T	T	T	T	T	T	T	T	T	T	T	T	T	T	T	T	T	T	T	T	C	C	T	T	T	T	T	T	T	T	T	T	T	T	T	T	T	T	T	T	C	T	T	T	T
NC_017626	28443	SYN	C	C	C	C	C	C	C	C	C	C	C	C	C	C	C	C	C	T	C	C	C	C	C	C	T	C	T	C	C	C	C	C	C	C	C	C	C	C	T	C	C	C	C	C	C	C	C
NC_017626	28455	SYN	C	C	C	T	C	C	C	C	T	T	T	T	T	T	C	T	C	T	T	T	T	C	C	C	T	C	T	C	T	T	T	C	C	C	C	C	T	T	T	T	C	T	C	T	T	T	T
NC_017626	28500	SYN	C	T	T	T	T	T	T	T	T	T	T	T	T	T	T	T	T	T	T	T	T	C	T	T	T	C	T	T	T	T	T	C	T	T	T	T	T	T	T	T	T	T	T	T	T	T	T
NC_017626	28593	SYN	A	A	G	A	A	A	A	A	A	A	A	A	A	A	G	A	A	A	A	A	A	A	G	G	A	A	A	G	A	A	A	A	A	A	A	G	A	A	A	A	A	A	G	A	A	A	A
NC_017626	28620	SYN	G	G	G	G	G	G	G	G	G	G	G	G	G	G	G	G	G	G	G	G	G	G	G	G	G	G	G	G	G	G	G	G	G	G	G	A	G	G	G	G	G	G	G	G	G	G	G
NC_017626	28680	SYN	C	C	C	T	C	C	C	C	T	T	T	T	T	T	C	T	C	C	T	T	T	C	C	C	C	C	C	C	T	T	T	C	C	C	C	C	T	T	C	T	C	T	C	T	C	T	T
NC_017626	28692	SYN	A	A	A	A	A	A	A	A	A	A	A	A	A	A	G	A	A	A	A	A	A	A	A	A	A	A	A	A	A	A	A	A	A	A	A	A	A	A	A	A	A	A	A	A	A	A	A
NC_017626	28701	SYN	C	C	C	C	C	C	C	C	C	C	C	C	C	C	A	C	C	C	C	C	C	C	C	C	C	C	C	C	C	C	C	C	C	C	C	C	C	C	C	C	C	C	C	C	C	C	C
NC_017626	28710	SYN	C	C	C	C	C	C	C	C	C	C	C	C	C	C	T	C	C	C	C	C	C	C	C	C	C	C	C	C	C	C	C	C	C	C	C	C	C	C	C	C	C	C	C	C	C	C	C
NC_017626	28716	SYN	G	G	G	G	G	G	G	G	G	G	G	G	G	G	A	G	G	G	G	G	G	G	G	G	G	G	G	G	G	G	G	G	G	G	G	G	G	G	G	G	G	G	G	G	G	G	G
NC_017626	28755	SYN	C	C	C	C	C	C	C	C	C	C	C	C	C	C	T	C	C	C	C	C	C	C	C	C	C	C	C	C	C	C	C	C	C	C	C	C	C	C	C	C	C	C	C	C	C	C	C
NC_017626	28844	NSYN	G	G	G	G	A	A	A	A	G	G	G	G	G	G	G	G	A	G	G	G	G	G	G	G	G	G	G	G	G	G	G	G	A	A	A	G	G	G	G	G	A	G	G	G	G	G	G
NC_017626	28918	intergenic	C	C	C	C	C	C	C	C	C	C	C	C	C	C	C	C	C	C	C	C	C	C	T	T	C	C	C	C	C	C	C	C	C	C	C	C	C	C	C	C	C	C	T	C	C	C	C
NC_017626	29013	SYN	G	G	G	G	G	G	G	G	G	G	G	G	G	G	G	G	G	G	G	G	G	G	C	C	G	G	G	G	G	G	G	G	G	G	G	G	G	G	G	G	G	G	C	G	G	G	G
NC_017626	29155	SYN	C	C	T	C	C	C	C	C	C	C	C	C	C	C	C	C	C	T	C	C	C	C	C	C	T	C	T	C	C	C	C	C	C	C	C	C	C	C	T	C	C	C	C	C	C	C	C
NC_017626	29229	SYN	C	C	C	C	C	C	C	C	C	C	C	C	C	C	T	C	C	C	C	C	C	C	C	C	C	C	C	C	C	C	C	C	C	C	C	C	C	C	C	C	C	C	C	C	C	C	C
NC_017626	29247	SYN	G	G	G	G	G	G	G	G	G	G	G	G	G	G	A	G	G	G	G	G	G	G	G	G	G	G	G	G	G	G	G	G	G	G	G	G	G	G	G	G	G	G	G	G	G	G	G
NC_017626	29253	SYN	A	A	A	A	A	A	A	A	A	A	A	A	A	A	A	A	A	A	A	A	A	A	C	C	A	A	A	A	A	A	A	A	A	A	A	A	A	A	A	A	A	A	C	A	C	A	A
NC_017626	29277	SYN	T	T	T	T	T	T	T	T	T	T	T	T	T	T	G	T	T	T	T	T	T	T	T	T	T	T	T	T	T	T	T	T	T	T	T	T	T	T	T	T	T	T	T	T	T	T	T
NC_017626	29295	SYN	C	C	C	C	C	C	C	C	C	C	C	C	C	C	T	C	C	C	C	C	C	C	C	C	C	C	C	C	C	C	C	C	C	C	C	T	C	C	C	C	C	C	C	C	C	C	C
NC_017626	29325	SYN	G	G	G	G	G	G	G	G	G	G	G	G	G	G	T	G	G	G	G	G	G	G	G	G	G	G	G	G	G	G	G	G	G	G	G	G	G	G	G	G	G	G	G	G	G	G	G
NC_017626	29331	SYN	C	C	C	C	C	C	C	C	C	C	T	C	C	C	C	T	C	C	T	C	C	C	C	C	C	C	C	C	T	C	C	C	C	C	C	C	C	C	C	C	C	C	C	C	C	C	C
NC_017626	29346	SYN	A	A	A	A	A	A	A	A	A	A	A	A	A	A	G	A	A	A	A	A	A	A	A	A	A	A	A	G	A	A	A	A	A	A	A	G	A	A	A	A	A	A	A	A	A	A	A
NC_017626	29382	SYN	T	T	C	C	C	C	C	C	C	C	C	C	C	C	C	C	C	C	C	C	C	T	C	C	C	T	C	C	C	C	C	T	C	C	C	C	C	C	C	C	C	C	C	C	C	C	C
NC_017626	29388	SYN	G	G	C	G	G	G	G	G	G	G	G	G	G	G	G	G	G	G	G	G	G	G	G	G	G	G	G	C	G	G	G	G	G	G	G	C	G	G	G	G	G	G	G	G	G	G	G
NC_017626	29397	SYN	C	C	C	C	T	T	T	T	C	C	C	C	C	C	C	C	T	C	C	C	C	C	C	C	C	C	C	C	C	C	C	C	T	T	T	C	C	C	C	C	T	C	C	C	C	C	C
NC_017626	29403	SYN	C	C	C	C	T	T	T	T	C	C	C	C	C	C	C	C	T	C	C	C	C	C	C	C	C	C	C	C	C	C	C	C	T	T	T	C	C	C	C	C	T	C	C	C	C	C	C
NC_017626	29409	SYN	C	C	T	C	C	C	C	C	C	C	C	C	C	C	C	C	C	C	C	C	C	C	C	C	C	C	C	T	C	C	C	C	C	C	C	T	C	C	C	C	C	C	C	C	C	C	C
NC_017626	29427	SYN	C	T	T	C	C	C	C	C	C	C	C	C	C	C	C	C	C	C	C	C	C	C	C	C	C	C	C	T	C	C	C	C	C	C	C	T	C	C	C	C	C	C	C	C	C	C	C
NC_017626	29460	SYN	T	T	C	C	T	T	T	T	C	C	C	C	C	C	C	C	T	C	C	C	C	T	C	C	C	T	C	C	C	C	C	T	T	T	T	C	C	C	C	C	T	C	C	C	C	C	C
NC_017626	29469	SYN	A	G	G	G	G	G	G	G	G	G	G	G	G	G	G	G	G	G	G	G	G	A	G	G	G	A	G	G	G	G	G	A	G	G	G	G	G	G	G	G	G	G	G	G	G	G	G
NC_017626	29490	SYN/SYN	G	G	A	T	G	G	G	G	T	T	T	T	T	T	G	T	G	A	T	T	T	G	T	T	A	G	A	A	T	T	T	G	G	G	G	A	T	T	A	T	G	T	T	T	A	T	T
NC_017626	29502	SYN	A	A	T	T	A	A	A	A	T	T	T	T	T	T	T	T	A	T	T	T	T	A	T	T	T	A	T	T	T	T	T	A	A	A	A	T	T	T	T	T	A	T	T	T	T	T	T
NC_017626	29517	SYN	A	A	G	G	A	A	A	A	G	G	G	G	G	G	A	G	A	G	G	G	G	A	G	G	G	A	G	G	G	G	G	A	A	A	A	G	G	G	G	G	A	G	G	G	G	G	G
NC_017626	29523	SYN	A	A	G	G	A	A	A	A	G	G	G	G	G	G	A	G	A	G	G	G	G	A	G	G	G	A	G	G	G	G	G	A	A	A	A	G	G	G	G	G	A	G	G	G	G	G	G
NC_017626	29565	SYN	T	T	C	C	T	T	T	T	C	C	C	C	C	C	C	C	T	C	C	C	C	T	C	C	C	T	C	C	C	C	C	T	T	T	T	C	C	C	C	C	T	C	C	C	C	C	C
NC_017626	29571	SYN	C	C	T	T	C	C	C	C	T	T	T	T	T	T	C	T	C	T	T	T	T	C	T	T	T	C	T	T	T	T	T	C	C	C	C	T	T	T	T	T	C	T	T	T	T	T	T
NC_017626	29577	SYN	C	C	C	T	C	C	C	C	T	T	T	T	T	T	C	T	C	T	T	T	T	C	C	C	T	C	T	C	T	T	T	C	C	C	C	C	T	T	T	T	C	T	C	T	T	T	T
NC_017626	29583	SYN	G	G	G	G	G	G	G	G	G	G	G	G	G	G	G	G	G	G	G	G	G	G	A	A	G	G	G	G	G	G	G	G	G	G	G	G	G	G	G	G	G	G	A	G	G	G	G
NC_017626	29598	SYN	G	G	A	A	G	G	G	G	A	A	A	A	A	A	A	A	G	A	A	A	A	G	A	A	A	G	A	A	A	A	A	G	G	G	G	A	A	A	A	A	G	A	A	A	A	A	A
NC_017626	29607	SYN	G	G	A	A	G	G	G	G	A	A	A	A	A	A	A	A	G	A	A	A	A	G	A	A	A	G	A	A	A	A	A	G	G	G	G	A	A	A	A	A	G	A	A	A	A	A	A
NC_017626	29615	NSYN	G	G	G	C	G	G	G	G	C	C	C	C	C	C	C	C	G	C	C	C	C	G	C	C	C	G	C	C	C	C	C	G	G	G	G	G	C	C	C	C	G	C	C	C	C	C	C
NC_017626	29649	SYN	G	G	G	G	G	G	G	G	G	G	G	G	G	G	G	G	G	G	G	G	G	G	A	A	G	G	G	G	G	G	G	G	G	G	G	G	G	G	G	G	G	G	A	G	G	G	G
NC_017626	29661	SYN	T	T	T	T	T	T	T	T	T	T	T	T	T	T	T	T	T	T	T	T	T	T	C	C	T	T	T	T	T	T	T	T	T	T	T	T	T	T	T	T	T	T	C	T	T	T	T
NC_017626	29682	SYN	G	G	C	G	G	G	G	G	G	G	G	G	G	G	C	G	G	G	G	G	G	G	C	C	G	G	G	C	G	G	G	G	G	G	G	C	G	G	G	G	G	G	C	G	G	G	G
NC_017626	29697	SYN	T	T	T	T	T	T	T	T	T	T	T	T	T	T	T	T	T	T	T	T	T	T	T	T	T	T	T	C	T	T	T	T	T	T	T	T	T	T	T	T	T	T	T	T	T	T	T
NC_017626	29706	SYN	T	T	T	T	T	T	T	T	T	T	T	T	T	T	T	T	T	T	T	T	T	T	A	A	T	T	T	T	T	T	T	T	T	T	T	T	T	T	T	T	T	T	A	T	T	T	T
NC_017626	29798	NSYN	C	C	C	C	C	C	C	C	C	C	C	C	C	C	C	C	C	C	C	C	C	C	C	C	T	C	T	C	C	C	C	C	C	C	C	C	C	C	C	C	C	C	C	C	C	C	C
NC_017626	29832	SYN	A	A	G	G	A	A	A	A	G	G	G	G	G	G	G	G	A	G	G	G	G	A	G	G	G	A	G	G	G	G	G	A	A	A	A	G	G	G	G	G	A	G	G	G	G	G	G
NC_017626	29842	SYN	C	C	C	T	C	C	C	C	T	T	T	T	T	T	C	T	C	T	T	T	T	C	C	C	T	C	T	C	T	T	T	C	C	C	C	C	T	T	T	T	C	T	C	T	T	T	T
NC_017626	29847	SYN	G	G	G	G	G	G	G	G	G	G	G	G	G	G	A	G	G	G	G	G	G	G	G	G	G	G	G	G	G	G	G	G	G	G	G	G	G	G	G	G	G	G	G	G	G	G	G
NC_017626	29870	NSYN	G	G	G	G	G	G	G	G	G	G	G	G	G	G	A	G	G	G	G	G	G	G	G	G	G	G	G	G	G	G	G	G	G	G	G	G	G	G	G	G	G	G	G	G	G	G	G
NC_017626	29877	SYN	C	C	C	C	C	C	C	C	C	C	C	C	C	C	T	C	C	C	C	C	C	C	C	C	C	C	C	C	C	C	C	C	C	C	C	C	C	C	C	C	C	C	C	C	C	C	C
NC_017626	29883	SYN	G	G	T	G	G	G	G	G	G	G	G	G	G	G	G	G	G	G	G	G	G	G	G	G	G	G	G	T	G	G	G	G	G	G	G	T	G	G	G	G	G	G	G	G	G	G	G
NC_017626	29884	NSYN	G	G	G	G	G	G	G	G	G	G	G	G	G	G	A	G	G	G	G	G	G	G	G	G	G	G	G	G	G	G	G	G	G	G	G	G	G	G	G	G	G	G	G	G	G	G	G
NC_017626	29889	SYN	C	C	C	C	C	C	C	C	C	C	C	C	C	C	T	C	C	C	C	C	C	C	C	C	C	C	C	C	C	C	C	C	C	C	C	C	C	C	C	C	C	C	C	C	C	C	C
NC_017626	29898	SYN	T	T	T	T	T	T	T	T	T	T	T	T	T	T	C	T	T	T	T	T	T	T	T	T	T	T	T	T	T	T	T	T	T	T	T	T	T	T	T	T	T	T	T	T	T	T	T
NC_017626	29907	SYN	C	C	C	C	C	C	C	C	C	C	C	C	C	C	G	C	C	C	C	C	C	C	C	C	C	C	C	C	C	C	C	C	C	C	C	C	C	C	C	C	C	C	C	C	C	C	C
NC_017626	29970	SYN	C	C	C	C	C	C	C	C	C	C	C	C	C	C	C	C	C	C	C	C	C	C	C	C	C	C	C	T	C	C	C	C	C	C	C	C	C	C	C	C	C	C	C	C	C	C	C
NC_017626	29982	SYN	C	C	T	C	C	C	C	C	C	C	C	C	C	C	C	C	C	C	C	C	C	C	C	C	C	C	C	C	C	C	C	C	C	C	C	T	C	C	C	C	C	C	C	C	C	C	C
NC_017626	30010	NSYN	C	C	C	C	C	C	C	C	C	C	C	C	C	C	C	C	C	C	C	C	C	C	C	C	C	C	C	C	C	C	C	C	C	C	C	C	C	C	C	C	C	C	C	C	T	C	C
NC_017626	30033	SYN	C	C	C	C	C	C	C	C	C	C	C	C	C	C	T	C	C	C	C	C	C	C	C	C	C	C	C	T	C	C	C	C	C	C	C	C	C	C	C	C	C	C	C	C	C	C	C
NC_017626	30039	SYN	T	T	C	T	T	T	T	T	T	T	T	T	T	T	C	T	T	T	T	T	T	T	T	T	T	T	T	C	T	T	T	T	T	T	T	C	T	T	T	T	T	T	T	T	T	T	T
NC_017626	30063	SYN	C	C	C	C	C	C	C	C	C	C	C	C	C	C	T	C	C	C	C	C	C	C	C	C	C	C	C	C	C	C	C	C	C	C	C	C	C	C	C	C	C	C	C	C	C	C	C
NC_017626	30069	SYN	A	A	A	A	A	A	A	A	A	A	A	A	A	A	A	A	A	A	A	A	A	A	A	A	A	A	A	G	A	A	A	A	A	A	A	A	A	A	A	A	A	A	A	A	A	A	A
NC_017626	30087	SYN	G	T	T	T	T	T	T	T	T	T	T	T	T	T	T	T	T	T	T	T	T	G	T	T	T	G	T	T	T	T	T	G	T	T	T	T	T	T	T	T	T	T	T	T	T	T	T
NC_017626	30115	SYN	C	C	C	C	C	C	C	C	C	C	C	C	C	C	T	C	C	C	C	C	C	C	C	C	C	C	C	T	C	C	C	C	C	C	C	C	C	C	C	C	C	C	C	C	C	C	C
NC_017626	30183	SYN	C	C	C	C	C	C	C	C	C	C	C	C	C	C	T	C	C	C	C	C	C	C	C	C	C	C	C	C	C	C	C	C	C	C	C	C	C	C	C	C	C	C	C	C	C	C	C
NC_017626	30189	SYN	A	A	G	G	A	A	A	A	G	G	G	G	G	G	G	G	A	G	G	G	G	A	G	G	G	A	G	G	G	G	G	A	A	A	A	G	G	G	G	G	A	G	G	G	G	G	G
NC_017626	30348	SYN	C	C	C	C	C	C	C	C	C	C	C	C	C	C	C	C	C	C	C	C	C	C	T	T	C	C	C	C	C	C	C	C	C	C	C	C	C	C	C	C	C	C	T	C	C	C	C
NC_017626	30372	SYN	C	C	T	C	C	C	C	C	C	C	C	C	C	C	T	C	C	C	C	C	C	C	C	C	C	C	C	T	C	C	C	C	C	C	C	T	C	C	C	C	C	C	C	C	C	C	C
NC_017626	30402	SYN	C	C	C	T	C	C	C	C	T	T	T	T	T	T	C	T	C	T	T	T	T	C	C	C	T	C	T	C	T	T	T	C	C	C	C	C	T	T	T	T	C	T	C	T	C	T	T
NC_017626	30405	SYN	C	C	C	C	C	C	C	C	C	C	C	C	C	C	C	C	C	C	C	C	C	C	T	T	C	C	C	C	C	C	C	C	C	C	C	C	C	C	C	C	C	C	T	C	C	C	C
NC_017626	30411	SYN	G	A	G	A	G	G	G	G	A	A	A	A	A	A	G	A	G	A	A	A	A	G	G	G	A	G	A	G	A	A	A	G	G	G	G	G	A	A	A	A	G	A	G	A	G	A	A
NC_017626	30426	SYN	T	A	T	A	T	T	T	T	A	A	A	A	A	A	T	A	T	A	A	A	A	T	A	A	A	T	A	T	A	A	A	T	T	T	T	T	A	A	A	A	T	A	A	A	A	A	A
NC_017626	30435	SYN	T	T	T	T	T	T	T	T	T	T	T	T	T	T	G	T	T	T	T	T	T	T	T	T	T	T	T	T	T	T	T	T	T	T	T	T	T	T	T	T	T	T	T	T	T	T	T
NC_017626	30441	SYN	T	T	T	T	T	T	T	T	T	T	T	T	T	T	T	T	T	T	T	T	T	T	C	C	T	T	T	T	T	T	T	T	T	T	T	T	T	T	T	T	T	T	C	T	T	T	T
NC_017626	30444	SYN	T	C	C	C	C	C	C	C	C	C	C	C	C	C	C	C	C	C	C	C	C	T	T	T	C	T	C	C	C	C	C	T	C	C	C	C	C	C	C	C	C	C	T	C	C	C	C
NC_017626	30468	SYN	T	T	C	T	C	C	C	C	T	T	T	T	T	T	C	T	C	T	T	T	T	T	C	C	T	T	T	C	T	T	T	T	C	C	C	C	T	T	T	T	C	T	C	T	C	T	T
NC_017626	30481	NSYN	A	A	A	A	A	A	A	A	A	A	A	A	A	A	A	A	A	A	A	A	A	A	A	A	A	A	A	C	A	A	A	A	A	A	A	A	A	A	A	A	A	A	A	A	A	A	A
NC_017626	30492	SYN	T	T	T	T	C	C	C	C	T	T	T	T	T	T	T	T	C	T	T	T	T	T	C	C	T	T	T	C	T	T	T	T	C	C	C	T	T	T	T	T	C	T	C	T	C	T	T
NC_017626	30501	SYN	T	T	T	T	C	C	C	C	T	T	T	T	T	T	T	T	C	T	T	T	T	T	T	T	T	T	T	T	T	T	T	T	C	C	C	T	T	T	T	T	C	T	T	T	C	T	T
NC_017626	30507	SYN	T	C	C	C	T	T	T	T	C	C	C	C	C	C	C	C	T	C	C	C	C	T	C	C	C	T	C	C	C	C	C	T	T	T	T	C	C	C	C	C	T	C	C	C	T	C	C
NC_017626	30522	SYN	C	C	T	C	T	T	T	T	C	C	C	C	C	C	T	C	T	C	C	C	C	C	C	C	C	C	C	T	C	C	C	C	T	T	T	T	C	C	C	C	T	C	C	C	T	C	C
NC_017626	30531	SYN	T	T	C	T	C	C	C	C	T	T	T	T	T	T	C	T	C	T	T	T	T	T	T	T	T	T	T	T	T	T	T	T	C	C	C	C	T	T	T	T	C	T	T	T	C	T	T
NC_017626	30549	SYN	C	A	A	A	A	A	A	A	A	A	A	A	A	A	A	A	A	A	A	A	A	C	A	A	A	C	A	A	A	A	A	C	A	A	A	A	A	A	A	A	A	A	A	A	A	A	A
NC_017626	30564	SYN	T	T	C	T	T	T	T	T	T	T	T	T	T	T	C	T	T	T	T	T	T	T	T	T	T	T	T	C	T	T	T	T	T	T	T	C	T	T	T	T	T	T	T	T	T	T	T
NC_017626	30579	SYN	C	T	T	T	T	T	T	T	T	T	T	T	T	T	T	T	T	T	T	T	T	C	T	T	T	C	T	T	T	T	T	C	T	T	T	T	T	T	T	T	T	T	T	T	T	T	T
NC_017626	30600	SYN	T	A	T	A	A	A	A	A	A	A	A	A	A	A	T	A	A	A	A	A	A	T	A	A	A	T	A	A	A	A	A	T	A	A	A	T	A	A	A	A	A	A	A	A	A	A	A
NC_017626	30621	SYN	T	T	T	T	T	T	T	T	T	T	T	T	T	T	T	T	T	T	T	T	T	T	C	C	T	T	T	T	T	T	T	T	T	T	T	T	T	T	T	T	T	T	T	T	T	T	T
NC_017626	30624	SYN	T	T	A	T	T	T	T	T	T	T	T	T	T	T	A	T	T	T	T	T	T	T	T	T	T	T	T	A	T	T	T	T	T	T	T	A	T	T	T	T	T	T	T	T	T	T	T
NC_017626	30630	SYN	A	G	G	G	G	G	G	G	G	G	G	G	G	G	G	G	G	G	G	G	G	A	A	A	G	A	G	G	G	G	G	A	G	G	G	G	G	G	G	G	G	G	A	G	G	G	G
NC_017626	30636	SYN	T	T	T	T	T	T	T	T	T	T	T	T	T	T	T	T	T	T	T	T	T	T	C	C	T	T	T	C	T	T	T	T	T	T	T	T	T	T	T	T	T	T	C	T	T	T	T
NC_017626	30639	SYN	C	T	C	T	T	T	T	T	T	T	T	T	T	T	C	T	T	T	T	T	T	C	C	C	T	C	T	C	T	T	T	C	T	T	T	C	T	T	T	T	T	T	C	T	T	T	T
NC_017626	30651	SYN	T	T	C	T	T	T	T	T	T	T	T	T	T	T	C	T	T	T	T	T	T	T	T	T	T	T	T	C	T	T	T	T	T	T	T	C	T	T	T	T	T	T	T	T	T	T	T
NC_017626	30657	SYN	G	G	G	A	A	A	A	A	A	A	A	A	A	A	G	A	A	A	A	A	A	G	A	A	A	G	A	G	A	A	A	G	A	A	A	G	A	A	A	G	A	A	A	A	A	A	A
NC_017626	30666	SYN	C	C	T	C	C	C	C	C	C	C	C	C	C	C	T	C	C	C	C	C	C	C	C	C	C	C	C	C	C	C	C	C	C	C	C	T	C	C	C	C	C	C	C	C	C	C	C
NC_017626	30678	SYN	G	A	G	A	A	A	A	A	A	A	A	A	A	A	G	A	A	A	A	A	A	G	G	G	A	G	A	G	A	A	A	G	A	A	A	G	A	A	A	A	A	A	G	A	A	A	A
NC_017626	30681	SYN	C	C	C	C	C	C	C	C	C	C	C	C	C	C	C	C	C	C	C	C	C	C	T	T	C	C	C	C	C	C	C	C	C	C	C	C	C	C	C	C	C	C	T	C	C	C	C
NC_017626	30687	SYN	G	G	A	G	G	G	G	G	G	G	G	G	G	G	A	G	G	G	G	G	G	G	G	G	G	G	G	G	G	G	G	G	G	G	G	A	G	G	G	G	G	G	G	G	G	G	G
NC_017626	30702	SYN	G	A	A	A	A	A	A	A	A	A	A	A	A	A	A	A	A	A	A	A	A	G	A	A	A	G	A	A	A	A	A	G	A	A	A	A	A	A	A	A	A	A	A	A	A	A	A
NC_017626	30723	SYN	A	G	G	G	G	G	G	G	G	G	G	G	G	G	G	G	G	G	G	G	G	A	G	G	G	A	G	G	G	G	G	A	G	G	G	G	G	G	G	G	G	G	G	G	G	G	G
NC_017626	30735	SYN	C	T	C	T	T	T	T	T	T	T	T	T	T	T	C	T	T	T	T	T	T	C	C	C	T	C	T	T	T	T	T	C	T	T	T	C	T	T	T	T	T	T	C	T	C	T	T
NC_017626	30762	SYN	C	C	C	T	C	C	C	C	T	T	T	T	T	T	C	T	C	T	T	T	T	C	T	T	T	C	T	C	T	T	T	C	C	C	C	C	T	T	T	C	C	T	T	T	C	T	T
NC_017626	30831	SYN	C	C	C	C	C	C	C	C	C	C	C	C	C	C	T	C	C	C	C	C	C	C	C	C	C	C	C	C	C	C	C	C	C	C	C	C	C	C	C	T	C	C	C	C	C	C	C
NC_017626	30843	SYN	T	T	C	T	T	T	T	T	T	T	T	T	T	T	T	T	T	T	T	T	T	T	T	T	T	T	T	T	T	T	T	T	T	T	T	T	T	T	T	T	T	T	T	T	T	T	T
NC_017626	30852	SYN	C	C	T	C	C	C	C	C	C	C	C	C	C	C	C	C	C	C	C	C	C	C	C	C	C	C	C	C	C	C	C	C	C	C	C	C	C	C	C	C	C	C	C	C	C	C	C
NC_017626	30861	SYN	C	C	C	C	C	C	C	C	C	C	C	C	C	C	C	C	C	C	C	C	C	C	C	C	C	C	C	C	C	C	C	C	C	C	C	C	C	C	C	T	C	C	C	C	C	C	C
NC_017626	30873	SYN	A	A	G	A	A	A	A	A	A	A	A	A	A	A	A	A	A	A	A	A	A	A	A	A	A	A	A	A	A	A	A	A	A	A	A	A	A	A	A	A	A	A	A	A	A	A	A
NC_017626	30885	SYN	C	T	C	T	T	T	T	T	T	T	T	T	T	T	C	T	T	T	T	T	T	C	T	T	T	C	T	C	T	T	T	C	T	T	T	T	T	T	T	C	T	T	T	T	C	T	T
NC_017626	30900	SYN	T	C	C	C	C	C	C	C	C	C	C	C	C	C	C	C	C	C	C	C	C	T	C	C	C	T	C	C	C	C	C	T	C	C	C	C	C	C	C	C	C	C	C	C	C	C	C
NC_017626	30912	SYN	G	G	G	G	G	G	G	G	G	G	G	G	G	G	G	G	G	G	G	G	G	G	G	G	G	G	G	A	G	G	G	G	G	G	G	G	G	G	G	G	G	G	G	G	G	G	G
NC_017626	30936	SYN	C	C	C	C	T	T	T	T	C	C	C	C	C	C	C	C	T	C	C	C	C	C	C	C	C	C	C	C	C	C	C	C	T	T	T	C	C	C	C	C	T	C	C	C	C	C	C
NC_017626	30942	SYN	C	T	T	T	T	T	T	T	T	T	T	T	T	T	T	T	T	T	T	T	T	C	T	T	T	C	T	T	T	T	T	C	T	T	T	T	T	T	T	T	T	T	T	T	T	T	T
NC_017626	30948	SYN	G	A	G	A	A	A	A	A	A	A	A	A	A	A	G	A	A	A	A	A	A	G	A	A	A	G	A	G	A	A	A	G	A	A	A	G	A	A	A	G	A	A	A	A	A	A	A
NC_017626	31020	SYN	A	A	G	A	A	A	A	A	A	A	A	A	A	A	A	A	A	A	A	A	A	A	A	A	A	A	A	A	A	A	A	A	A	A	A	A	A	A	A	A	A	A	A	A	A	A	A
NC_017626	31038	NSYN	G	G	G	G	G	G	G	G	G	G	G	G	G	G	G	G	G	C	G	G	G	G	G	G	C	G	C	G	G	G	G	G	G	G	G	C	G	G	C	G	G	G	G	G	G	G	G
NC_017626	31041	SYN	G	G	G	G	G	G	G	G	G	G	G	G	G	G	G	G	G	G	G	G	G	G	G	G	G	G	G	A	A	G	G	G	G	G	G	G	G	G	G	G	G	G	G	G	G	G	G
NC_017626	31065	SYN	A	A	G	A	A	A	A	A	A	A	A	A	A	A	A	A	A	A	A	A	A	A	A	A	A	A	A	A	A	A	A	A	A	A	A	A	A	A	A	A	A	A	A	A	A	A	A
NC_017626	31079	NSYN	T	T	A	T	T	T	T	T	T	T	T	T	T	T	T	T	T	T	T	T	T	T	T	T	T	T	T	T	T	T	T	T	T	T	T	T	T	T	T	T	T	T	T	T	T	T	T
NC_017626	31131	SYN	A	A	A	A	A	A	A	A	A	A	A	A	A	A	A	A	A	G	A	A	A	A	A	A	A	A	A	A	A	A	A	A	A	A	A	A	A	A	A	A	A	A	A	A	A	A	A
NC_017626	31153	NSYN	T	G	G	G	G	G	G	G	G	G	G	G	G	G	G	G	G	G	G	G	G	T	G	G	G	T	G	G	G	G	G	T	G	G	G	G	G	G	G	G	G	G	G	G	G	G	G
NC_017626	31158	SYN	C	T	C	C	C	C	C	C	C	C	C	C	C	C	C	C	C	C	C	C	C	C	C	C	C	C	C	C	C	C	C	C	C	C	C	C	C	C	T	C	C	C	C	C	C	C	C
NC_017626	31161	SYN	C	C	T	T	T	T	T	T	T	T	T	T	C	T	T	T	T	T	T	C	T	C	T	T	T	C	T	C	T	C	T	C	T	T	T	T	T	C	T	T	T	T	T	T	C	C	C
NC_017626	31185	SYN	T	T	T	T	T	T	T	T	T	T	T	T	T	T	A	T	T	T	T	T	T	T	T	T	T	T	T	T	T	T	T	T	T	T	T	T	T	T	T	T	T	T	T	T	T	T	T
NC_017626	31191	SYN	G	G	G	G	G	G	G	G	G	G	G	G	G	G	G	G	G	G	G	G	G	G	A	A	G	G	G	G	G	G	G	G	G	G	G	G	G	G	G	G	G	G	A	G	G	G	G
NC_017626	31197	SYN	C	C	C	C	C	C	C	C	C	C	C	C	C	C	C	C	C	C	C	C	C	C	C	C	C	C	C	T	C	C	C	C	C	C	C	C	C	C	C	C	C	C	C	C	C	C	C
NC_017626	31203	SYN/SYN	G	T	G	A	A	A	A	A	A	A	A	A	T	A	G	A	A	A	A	T	A	G	A	A	A	G	A	A	A	T	A	G	A	A	A	A	A	T	A	A	A	A	A	A	A	T	T
NC_017626	31215	SYN	T	G	G	G	G	G	G	G	G	G	G	G	G	G	G	G	G	G	G	G	G	T	G	G	G	T	G	T	G	G	G	T	G	G	G	G	G	G	G	G	G	G	G	G	T	G	G
NC_017626	31224	NSYN	G	G	G	G	G	G	G	G	G	G	G	G	G	G	G	G	G	G	G	G	G	G	G	G	G	G	G	G	G	G	G	G	G	G	G	G	G	G	A	G	G	G	G	G	G	G	G
NC_017626	31248	SYN	T	T	T	T	T	T	T	T	T	T	T	T	T	T	T	T	T	T	T	T	T	T	T	T	T	T	T	G	T	T	T	T	T	T	T	T	T	T	T	T	T	T	T	T	T	T	T
NC_017626	31266	SYN	C	C	C	C	C	C	C	C	C	C	C	C	T	C	C	C	C	C	C	T	C	C	C	C	C	C	C	C	C	T	C	C	C	C	C	C	C	T	C	C	C	C	C	C	C	T	T
NC_017626	31275	SYN	C	C	C	C	C	C	C	C	C	C	C	C	C	C	T	C	C	C	C	C	C	C	C	C	C	C	C	T	C	C	C	C	C	C	C	C	C	C	C	C	C	C	C	C	C	C	C
NC_017626	31296	SYN	C	C	C	C	C	C	C	C	C	C	C	C	T	C	C	C	C	C	C	T	C	C	C	C	C	C	C	C	C	T	C	C	C	C	C	C	C	T	C	T	C	C	C	C	C	T	T
NC_017626	31302	SYN	C	T	T	T	T	T	T	T	T	T	T	T	T	T	C	T	T	T	T	T	T	C	T	T	T	C	T	T	T	T	T	C	T	T	T	T	T	T	T	T	T	T	T	T	T	T	T
NC_017626	31311	SYN	C	C	C	C	C	C	C	C	C	C	C	C	C	C	C	C	C	C	C	C	C	C	C	C	C	C	C	T	C	C	C	C	C	C	C	C	C	C	C	C	C	C	C	C	C	C	C
NC_017626	31327	SYN	T	C	C	C	C	C	C	C	C	C	C	C	C	C	C	C	C	C	C	C	C	T	C	C	C	T	C	C	C	C	C	T	C	C	C	C	C	C	C	C	C	C	C	C	C	C	C
NC_017626	31330	NSYN	G	G	G	G	G	G	G	G	G	G	G	G	C	G	G	G	G	G	G	G	G	G	G	G	G	G	G	G	G	C	G	G	G	G	G	G	G	G	G	G	G	G	G	G	G	G	G
NC_017626	31338	SYN	T	T	T	T	T	T	T	T	T	T	T	T	T	T	T	T	T	T	T	T	T	T	T	T	T	T	T	C	T	T	T	T	T	T	T	T	T	T	T	T	T	T	T	T	T	T	T
NC_017626	31344	SYN	G	A	A	G	G	G	G	G	G	G	G	G	G	G	G	G	G	G	G	G	G	G	G	G	G	G	G	G	G	G	G	G	G	G	G	G	G	G	G	G	G	G	G	G	A	G	G
NC_017626	31374	SYN	G	G	G	G	G	G	G	G	G	G	G	G	G	G	G	G	G	G	G	G	G	G	G	G	G	G	G	A	G	G	G	G	G	G	G	G	G	G	G	G	G	G	G	G	G	G	G
NC_017626	31401	SYN	C	C	C	C	C	C	C	C	C	C	C	C	C	C	C	C	C	C	C	C	C	C	C	C	C	C	C	T	C	C	C	C	C	C	C	C	C	C	C	C	C	C	C	C	C	C	C
NC_017626	31422	SYN	T	T	C	C	C	C	C	C	C	C	C	C	T	C	C	C	C	C	C	T	C	T	C	C	C	T	C	C	C	T	C	T	C	C	C	C	C	T	C	C	C	C	C	C	C	T	T
NC_017626	31455	SYN	G	A	A	A	A	A	A	A	A	A	A	A	A	A	G	A	A	A	A	A	A	G	A	A	A	G	A	G	A	A	A	G	A	A	A	A	A	A	A	A	A	A	A	A	A	A	A
NC_017626	31463	NSYN	A	A	A	A	A	A	A	A	A	A	A	A	A	A	T	A	A	A	A	A	A	A	A	A	A	A	A	A	A	A	A	A	A	A	A	A	A	A	A	A	A	A	A	A	A	A	A
NC_017626	31464	SYN	C	T	T	T	T	T	T	T	T	T	T	T	T	T	C	T	T	T	T	T	T	C	T	T	T	C	T	C	T	T	T	C	T	T	T	T	T	T	T	T	T	T	T	T	T	T	T
NC_017626	31480	NSYN	G	G	G	T	T	T	T	T	T	T	T	T	G	T	G	T	T	G	T	G	T	G	T	T	G	G	G	G	T	G	T	G	T	T	T	G	T	G	G	T	T	T	T	T	G	G	G
NC_017626	31522	SYN	C	C	C	C	C	C	C	C	C	C	C	C	C	C	C	C	C	C	C	C	C	C	C	C	C	C	C	C	C	C	C	C	C	C	C	C	C	C	C	C	C	C	C	C	T	C	C
NC_017626	31557	SYN	C	T	C	C	C	C	C	C	C	C	C	C	T	C	C	C	C	C	C	T	C	C	C	C	C	C	C	C	C	T	C	C	C	C	C	C	C	T	C	C	C	C	C	C	C	T	T
NC_017626	31575	SYN	T	T	T	T	T	T	T	T	T	T	T	T	T	T	C	T	T	T	T	T	T	T	T	T	T	T	T	C	T	T	T	T	T	T	T	T	T	T	T	T	T	T	T	T	T	T	T
NC_017626	31599	SYN	G	G	G	G	G	G	G	G	G	G	G	G	G	G	G	G	G	G	G	G	G	G	G	G	G	G	G	G	G	G	G	G	G	G	G	G	G	G	G	G	G	G	G	G	G	G	G
NC_017626	31661	NSYN	A	A	G	A	A	A	A	A	A	A	A	A	A	A	A	A	A	G	A	A	A	A	A	A	G	A	G	A	A	A	A	A	A	A	A	G	A	A	G	A	A	A	A	A	G	A	A
NC_017626	31677	SYN	G	G	G	G	G	G	G	G	G	G	G	G	G	G	A	G	G	G	G	G	G	G	G	G	G	G	G	G	G	G	G	G	G	G	G	G	G	G	G	G	G	G	G	G	G	G	G
NC_017626	31700	NSYN	G	G	G	G	G	G	G	G	G	G	G	G	G	G	G	G	G	G	G	G	G	G	G	G	G	G	G	G	G	G	G	G	G	G	G	G	G	G	G	G	G	G	G	G	G	G	G
NC_017626	31832	SYN	A	A	A	A	A	A	A	A	A	A	A	A	A	A	G	A	A	A	A	A	A	A	A	A	A	A	A	A	A	A	A	A	A	A	A	A	A	A	A	A	A	A	A	A	A	A	A
NC_017626	31949	SYN	C	C	C	C	T	T	T	T	C	C	C	C	C	C	C	C	T	C	C	C	C	C	C	C	C	C	C	C	C	C	C	C	T	T	T	C	C	C	C	C	T	C	C	C	C	C	C
NC_017626	32054	SYN	C	T	T	T	C	C	C	C	T	T	T	T	T	T	C	T	C	T	T	T	T	C	C	C	T	C	T	C	T	T	T	C	C	C	C	T	T	T	T	C	C	T	C	T	T	T	T
NC_017626	32075	SYN	G	G	G	G	G	G	G	G	G	G	G	G	G	G	G	G	G	G	G	G	G	G	G	G	G	G	G	A	G	G	G	G	G	G	G	G	G	G	G	G	G	G	G	G	G	G	G
NC_017626	32183	SYN	T	T	T	T	T	T	T	T	T	T	T	T	T	T	T	T	T	T	T	T	T	T	C	C	T	T	T	C	T	T	T	T	T	T	T	T	T	T	T	C	T	T	C	T	T	T	T
NC_017626	32204	SYN	T	T	C	T	T	T	T	T	T	T	T	T	T	T	C	T	T	C	T	T	T	T	T	T	T	T	T	T	T	T	T	T	T	T	T	C	T	T	T	T	T	T	T	T	C	T	T
NC_017626	32216	SYN	T	T	G	T	T	T	T	T	T	T	T	T	T	T	G	T	T	G	T	T	T	T	T	T	T	T	T	T	T	T	T	T	T	T	T	G	T	T	T	T	T	T	T	T	G	T	T
NC_017626	32222	SYN	G	A	A	G	A	A	A	A	G	G	G	G	G	G	A	G	A	A	G	G	G	G	G	G	G	G	G	A	G	G	G	G	A	A	A	A	G	G	G	G	A	G	G	G	A	G	G
NC_017626	32230	NSYN	A	A	A	A	A	A	A	A	A	A	A	A	A	A	A	A	A	A	A	A	A	A	G	G	A	A	A	A	A	A	A	A	A	A	A	A	A	A	A	G	A	A	G	A	A	A	A
NC_017626	32262	intergenic	G	A	G	A	G	G	G	G	A	A	A	A	A	A	G	A	G	G	A	A	A	G	G	G	A	G	A	G	A	A	A	G	G	G	G	G	A	A	A	G	G	A	G	A	G	A	A
NC_017626	32263	intergenic	C	A	C	A	C	C	C	C	A	A	A	A	A	A	C	A	C	C	A	A	A	C	C	C	A	C	A	C	A	A	A	C	C	C	C	C	A	A	A	C	C	A	C	A	C	A	A
NC_017626	32279	intergenic	G	G	G	G	G	G	G	G	G	G	G	G	G	G	A	G	G	G	G	G	G	G	G	G	G	G	G	G	G	G	G	G	G	G	G	G	G	G	G	G	G	G	G	G	G	G	G
NC_017626	32286	intergenic	C	C	C	C	C	C	C	C	C	C	C	C	C	C	C	C	C	C	C	C	C	C	T	T	C	C	C	C	C	C	C	C	C	C	C	C	C	C	C	C	C	C	C	C	C	C	C
NC_017626	32293	intergenic	C	C	C	C	C	C	C	C	C	C	C	C	C	C	A	C	C	C	C	C	C	C	C	C	C	C	C	C	C	C	C	C	C	C	C	C	C	C	C	C	C	C	C	C	C	C	C
NC_017626	32375	SYN	C	C	C	C	C	C	C	C	C	C	C	C	C	C	C	C	C	C	C	C	C	C	C	C	C	C	C	C	C	C	C	C	C	C	C	C	C	C	C	C	C	C	C	C	C	C	C
NC_017626	32384	SYN	A	A	A	A	A	A	A	A	A	A	G	A	A	A	A	G	A	A	G	A	A	A	A	A	G	A	G	A	G	A	A	A	A	A	A	A	A	A	A	A	A	A	A	A	A	A	A
NC_017626	32393	NSYN/SYN	C	C	C	C	C	C	C	C	C	C	T	C	C	C	C	T	C	C	T	C	C	C	C	C	T	C	T	C	T	C	C	C	C	C	C	C	C	C	G	C	C	C	C	C	C	C	C
NC_017626	32399	SYN	C	C	C	C	C	C	C	C	C	C	C	C	C	C	C	C	C	C	C	C	C	C	C	C	C	C	C	T	C	C	C	C	C	C	C	C	C	C	C	C	C	C	C	C	C	C	C
NC_017626	32408	SYN	C	C	C	C	C	C	C	C	C	C	T	C	C	C	C	T	C	C	T	C	C	C	C	C	T	C	T	C	T	C	C	C	C	C	C	C	C	C	C	C	C	C	C	C	C	C	C
NC_017626	32438	SYN	G	G	G	G	G	G	G	G	G	G	G	G	G	G	A	G	G	G	G	G	G	G	G	G	G	G	G	G	G	G	G	G	G	G	G	G	G	G	G	G	G	G	G	G	G	G	G
NC_017626	32441	SYN	G	G	G	G	G	G	G	G	G	G	G	G	G	G	G	G	G	G	G	G	G	G	G	G	G	G	G	G	G	G	G	G	G	G	G	G	G	G	G	G	G	G	G	G	G	G	G
NC_017626	32450	SYN	G	G	G	G	G	G	G	G	G	G	G	G	G	G	G	G	G	G	G	G	G	G	G	G	T	G	T	G	G	G	G	G	G	G	G	G	G	G	G	G	G	G	G	G	G	G	G
NC_017626	32453	SYN	C	C	C	T	T	T	T	T	T	T	C	T	T	T	C	C	T	T	C	T	T	C	T	T	C	C	C	T	C	T	T	C	T	T	T	T	T	T	T	T	T	T	T	T	C	T	T
NC_017626	32468	SYN	C	T	T	T	T	T	T	T	T	T	T	T	T	T	T	T	T	T	T	T	T	C	T	T	T	C	T	T	T	T	T	C	T	T	T	T	T	T	T	T	T	T	T	T	T	T	T
NC_017626	32486	SYN	T	C	C	C	C	C	C	C	C	C	C	C	C	C	C	C	C	C	C	C	C	T	C	C	C	T	C	C	C	C	C	T	C	C	C	C	C	C	C	C	C	C	C	C	C	C	C
NC_017626	32519	SYN	T	C	C	C	C	C	C	C	C	C	C	C	C	C	T	C	C	C	C	C	C	T	C	C	C	T	C	C	C	C	C	T	C	C	C	C	C	C	C	C	C	C	C	C	C	C	C
NC_017626	32526	SYN	C	C	C	T	T	T	T	T	T	T	C	T	T	T	C	C	T	T	C	T	T	C	T	T	C	C	C	C	C	T	T	C	T	T	T	T	T	T	T	T	T	T	T	T	C	T	T
NC_017626	32534	SYN	A	C	A	A	A	A	A	A	A	A	C	A	A	A	A	C	A	A	C	A	A	A	A	A	C	A	C	A	C	A	A	A	A	A	A	A	A	A	A	A	A	A	A	A	A	A	A
NC_017626	32591	SYN	G	A	G	A	A	A	A	A	A	A	A	A	A	A	G	A	A	A	A	A	A	G	A	A	A	G	A	A	A	A	A	G	A	A	A	A	A	A	A	A	A	A	A	A	G	A	A
NC_017626	32627	SYN	C	T	C	C	C	C	C	C	C	C	C	C	C	C	C	C	C	C	C	C	C	C	C	C	T	C	T	C	C	C	C	C	C	C	C	C	C	C	C	C	C	C	C	C	C	C	C
NC_017626	32651	SYN	C	C	C	C	C	C	C	C	C	C	C	C	C	C	C	C	C	C	C	C	C	C	C	C	C	C	C	C	T	C	C	C	C	C	C	C	C	C	C	C	C	C	C	C	C	C	C
NC_017626	32666	SYN	C	C	C	C	C	C	C	C	C	C	C	C	C	C	C	C	C	C	C	C	C	C	C	C	C	C	C	T	C	C	C	C	C	C	C	C	C	C	C	C	C	C	C	C	C	C	C
NC_017626	32693	SYN	T	C	C	C	C	C	C	C	C	C	C	C	C	C	C	C	C	C	C	C	C	T	C	C	C	T	C	C	C	C	C	T	C	C	C	C	C	C	C	C	C	C	C	C	C	C	C
NC_017626	32808	SYN	G	G	G	G	G	G	G	G	G	G	G	G	G	G	G	G	G	G	G	G	G	G	G	G	G	G	G	G	G	G	G	G	G	G	G	G	G	G	G	G	G	G	G	G	G	G	G
NC_017626	32904	SYN	G	A	G	A	A	A	A	A	A	A	A	A	A	A	G	A	A	A	A	A	A	G	A	A	G	G	G	G	A	A	A	G	A	A	A	A	A	A	A	A	A	A	A	A	G	A	A
NC_017626	32916	SYN	C	T	C	T	T	T	T	T	T	T	T	T	T	T	C	T	T	T	T	T	T	C	T	T	C	C	C	C	T	T	T	C	T	T	T	T	T	T	T	T	T	T	T	T	C	T	T
NC_017626	32929	SYN	C	T	C	T	T	T	T	T	T	T	T	T	T	T	C	T	T	T	T	T	T	C	T	T	C	C	C	C	T	T	T	C	T	T	T	T	T	T	T	T	T	T	T	T	C	T	T
NC_017626	32934	SYN	C	T	C	T	T	T	T	T	T	T	T	T	T	T	C	T	T	T	T	T	T	C	T	T	C	C	C	C	T	T	T	C	T	T	T	T	T	T	T	T	T	T	T	T	C	T	T
NC_017626	32964	SYN	T	T	T	T	T	T	T	T	T	T	T	T	T	T	T	T	T	T	T	T	T	T	T	T	T	T	T	C	T	T	T	T	T	T	T	T	T	T	T	T	T	T	T	T	T	T	T
NC_017626	32973	SYN	A	A	G	A	A	A	A	A	A	A	A	A	A	A	G	A	A	A	A	A	A	A	A	A	A	A	A	A	A	A	A	A	A	A	A	A	A	A	A	A	A	A	A	A	G	A	A
NC_017626	32985	SYN	G	G	A	G	G	G	G	G	G	G	G	G	G	G	G	G	G	G	G	G	G	G	G	G	G	G	G	G	G	G	G	G	G	G	G	G	G	G	G	G	G	G	G	G	A	G	G
NC_017626	32994	SYN	C	T	T	T	T	T	T	T	T	T	T	T	T	T	T	T	T	T	T	T	T	C	T	T	T	C	T	T	T	T	T	C	T	T	T	T	T	T	T	T	T	T	T	T	T	T	T
NC_017626	33006	SYN	T	C	C	C	C	C	C	C	C	C	C	C	C	C	C	C	C	C	C	C	C	T	C	C	C	T	C	C	C	C	C	T	C	C	C	C	C	C	C	C	C	C	C	C	C	C	C
NC_017626	33036	SYN	G	G	G	A	A	A	A	A	A	A	A	A	A	A	A	A	A	A	A	A	A	G	A	A	A	G	A	G	A	A	A	G	A	A	A	A	A	A	A	A	A	A	A	A	G	A	A
NC_017626	33063	SYN	C	T	C	C	T	T	T	T	C	C	C	C	C	C	T	C	T	T	C	C	C	C	T	T	T	C	T	C	C	C	C	C	T	T	T	T	C	C	C	C	T	C	T	C	C	C	C
NC_017626	33066	SYN	C	C	C	G	C	C	C	C	G	G	G	G	G	G	C	G	C	C	G	G	G	C	C	C	C	C	C	C	G	G	G	C	C	C	C	C	G	G	G	G	C	G	C	G	C	G	G
NC_017626	33069	SYN	C	C	C	C	C	C	C	C	C	C	C	C	C	C	C	C	C	C	C	C	C	C	C	C	C	C	C	T	C	C	C	C	C	C	C	C	C	C	C	C	C	C	C	C	C	C	C
NC_017626	33072	SYN	T	T	C	T	T	T	T	T	T	T	T	T	T	T	T	T	T	T	T	T	T	T	T	T	T	T	T	T	T	T	T	T	T	T	T	T	T	T	T	T	T	T	T	T	C	T	T
NC_017626	33138	SYN	C	C	C	C	C	C	C	C	C	C	C	C	C	C	T	C	C	C	C	C	C	C	C	C	C	C	C	C	C	C	C	C	C	C	C	C	C	C	C	C	C	C	C	C	C	C	C
NC_017626	33144	SYN	T	C	T	T	C	C	C	C	T	T	T	T	T	T	T	T	C	C	T	T	T	T	T	T	C	T	C	C	T	T	T	T	C	C	C	C	T	T	T	T	C	T	T	T	T	T	T
NC_017626	33156	SYN	C	C	C	C	T	T	T	T	C	C	C	C	C	C	C	C	T	T	C	C	C	C	C	C	C	C	C	C	C	C	C	C	T	T	T	T	C	C	C	C	T	C	C	C	C	C	C
NC_017626	33171	SYN/SYN	G	G	C	G	G	G	G	G	G	G	G	G	G	G	G	G	G	T	G	C	G	G	G	G	T	G	T	G	G	G	C	G	G	G	G	T	G	C	C	G	G	G	G	G	C	G	G
NC_017626	33174	SYN	G	G	G	A	A	A	A	A	A	A	A	A	A	A	G	A	A	G	A	G	A	G	A	A	G	G	G	G	A	A	G	G	A	A	A	G	A	G	G	A	A	A	A	A	G	A	A
NC_017626	33180	SYN/SYN	G	G	T	C	T	T	T	T	C	C	C	C	C	C	T	C	T	C	C	T	C	G	C	C	C	G	C	T	C	C	T	G	T	T	T	C	C	T	T	C	T	C	C	C	T	C	C
NC_017626	33189	SYN	C	C	C	T	C	C	C	C	T	T	T	T	T	T	C	T	C	T	T	C	T	C	T	T	T	C	T	C	T	T	C	C	C	C	C	T	T	C	C	T	C	T	T	T	C	T	T
NC_017626	33216	SYN	T	C	T	C	C	C	C	C	C	C	C	C	C	C	C	C	C	C	C	T	C	T	C	C	C	T	C	C	C	C	T	T	C	C	C	C	C	T	T	C	C	C	C	C	T	C	C
NC_017626	33222	SYN	G	G	A	G	G	G	G	G	G	G	G	G	G	G	G	G	G	G	G	A	G	G	G	G	G	G	G	G	G	G	A	G	G	G	G	G	G	A	A	G	G	G	G	G	A	G	G
NC_017626	33225	SYN	A	A	A	G	A	A	A	A	G	G	G	G	G	G	A	G	A	G	G	A	G	A	G	G	G	A	G	A	G	G	A	A	A	A	A	G	G	A	A	G	A	G	G	G	A	G	G
NC_017626	33249	SYN	C	C	C	C	T	T	T	T	C	C	C	C	C	C	C	C	T	C	C	C	C	C	C	C	C	C	C	T	C	C	C	C	T	T	T	C	C	C	C	C	T	C	C	C	C	C	C
NC_017626	33264	SYN	G	G	A	G	G	G	G	G	G	G	G	G	G	G	G	G	G	G	G	A	G	G	G	G	A	G	A	A	G	G	A	G	G	G	G	G	G	A	A	G	G	G	G	G	A	G	G
NC_017626	33282	SYN	A	A	G	G	A	A	A	A	G	G	G	G	G	G	A	G	A	G	G	G	G	A	G	G	A	A	A	A	G	G	G	A	A	A	A	G	G	G	G	G	A	G	G	G	G	G	G
NC_017626	33312	NSYN	T	T	T	T	T	T	T	T	T	T	T	T	T	T	T	T	T	T	T	T	T	T	T	T	A	T	A	T	T	T	T	T	T	T	T	T	T	T	T	T	T	T	T	T	T	T	T
NC_017626	33336	SYN	C	C	C	C	C	C	C	C	C	C	C	C	C	C	C	C	C	C	C	C	C	C	C	C	C	C	C	T	C	C	C	C	C	C	C	C	C	C	C	C	C	C	C	C	C	C	C
NC_017626	33384	SYN	G	G	G	G	G	G	G	G	G	G	G	G	G	G	T	G	G	G	G	G	G	G	G	G	G	G	G	T	G	G	G	G	G	G	G	G	G	G	G	G	G	G	G	G	G	G	G
NC_017626	33393	SYN	T	A	A	T	T	T	T	T	T	T	T	T	T	T	T	T	T	T	T	A	T	T	T	T	A	T	A	A	T	T	A	T	T	T	T	T	T	A	A	T	T	T	T	T	A	T	T
NC_017626	33402	SYN	G	G	G	G	G	G	G	G	G	G	G	G	G	G	A	G	G	G	G	G	G	G	G	G	G	G	G	G	G	G	G	G	G	G	G	G	G	G	G	G	G	G	G	G	G	G	G
NC_017626	33408	SYN	C	T	T	C	C	C	C	C	C	C	C	C	C	C	C	C	C	C	C	T	C	C	C	C	C	C	C	T	C	C	T	C	C	C	C	C	C	T	T	C	C	C	C	C	T	C	C
NC_017626	33417	SYN	A	A	C	A	A	A	A	A	A	A	A	A	A	A	A	A	A	A	A	C	A	A	A	A	A	A	A	A	A	A	C	A	A	A	A	A	A	C	C	A	A	A	A	A	C	A	A
NC_017626	33420	SYN	A	A	A	A	A	A	A	A	A	A	A	A	A	A	G	A	A	A	A	A	A	A	A	A	G	A	G	A	A	A	A	A	A	A	A	A	A	A	A	A	A	A	A	A	A	A	A
NC_017626	33462	SYN	C	T	T	C	C	C	C	C	C	C	C	C	C	C	T	C	C	C	C	T	C	C	C	C	C	C	C	C	C	C	T	C	C	C	C	C	C	T	T	C	C	C	C	C	T	C	C
NC_017626	33483	SYN	G	G	G	G	G	G	G	G	G	G	G	G	G	G	G	G	G	G	G	G	G	G	G	G	A	G	A	A	G	G	G	G	G	G	G	G	G	G	G	G	G	G	G	G	G	G	G
NC_017626	33489	SYN	C	C	C	C	C	C	C	C	C	C	C	C	C	C	T	C	C	C	C	C	C	C	C	C	C	C	C	C	C	C	C	C	C	C	C	C	C	C	C	C	C	C	C	C	C	C	C
NC_017626	33492	SYN	G	G	G	G	G	G	G	G	G	G	G	G	G	G	G	G	G	G	G	G	G	G	G	G	G	G	G	G	G	G	G	G	G	G	G	G	G	G	G	G	G	G	G	G	G	G	G
NC_017626	33495	SYN/SYN	T	T	T	T	T	T	T	T	T	T	T	T	T	T	G	T	T	T	T	T	T	T	T	T	T	T	T	C	T	T	T	T	T	T	T	T	T	T	T	T	T	T	T	T	T	T	T
NC_017626	33501	SYN	C	C	C	C	C	C	C	C	C	C	C	C	C	C	C	C	C	C	C	C	C	C	C	C	C	C	C	C	C	C	C	C	C	C	C	C	C	C	C	C	C	C	C	C	C	C	C
NC_017626	33505	NSYN	C	C	A	C	C	C	C	C	C	C	C	C	C	C	C	C	C	C	C	A	C	C	C	C	C	C	C	C	C	C	A	C	C	C	C	C	C	A	A	C	C	C	C	C	A	C	C
NC_017626	33506	NSYN	G	G	G	G	G	G	G	A	G	G	G	G	G	G	G	G	G	G	G	G	G	G	G	G	G	G	G	G	G	G	G	G	G	G	G	G	G	G	G	G	G	G	G	G	G	G	G
NC_017626	33522	SYN	C	T	T	C	C	C	C	C	C	C	C	C	C	C	C	C	C	C	C	T	C	C	C	C	T	C	T	C	C	C	T	C	C	C	C	C	C	T	T	C	C	C	C	C	T	C	C
NC_017626	33534	SYN	T	T	T	C	T	T	T	T	C	C	T	C	T	C	T	T	T	T	T	T	C	T	C	C	T	T	T	T	T	T	T	T	T	T	T	T	C	T	T	C	T	C	C	C	T	T	T
NC_017626	33539	NSYN	A	A	A	A	A	A	A	A	A	A	A	A	A	A	A	A	A	A	A	A	A	A	A	A	A	A	A	G	A	A	A	A	A	A	A	A	A	A	A	A	A	A	A	A	A	A	A
NC_017626	33612	SYN	G	G	G	G	A	A	A	G	G	G	G	G	A	G	G	G	A	A	G	G	G	G	G	G	A	G	A	G	G	A	G	G	A	A	A	A	G	G	G	G	A	G	G	G	G	A	A
NC_017626	33618	SYN	T	G	G	G	G	G	G	G	G	G	G	G	G	G	G	G	G	G	G	G	G	T	G	G	G	T	G	G	G	G	G	T	G	G	G	G	G	G	G	G	G	G	G	G	G	G	G
NC_017626	33633	SYN	A	A	A	G	G	G	G	G	G	G	G	G	G	G	G	G	G	G	G	A	G	A	G	G	G	A	G	G	G	G	A	A	G	G	G	G	G	A	A	G	G	G	G	G	A	G	G
NC_017626	33642	SYN	C	C	C	C	C	C	C	T	C	C	C	C	C	C	C	C	C	C	C	C	C	C	C	C	C	C	C	C	C	C	C	C	C	C	C	C	C	C	C	C	C	C	C	C	C	C	C
NC_017626	33657	SYN	T	T	T	T	T	T	T	T	T	T	T	T	T	T	T	T	T	T	T	T	T	T	T	T	T	T	T	C	T	T	T	T	T	T	T	T	T	T	T	T	T	T	T	T	T	T	T
NC_017626	33658	NSYN	C	C	C	C	C	C	C	C	C	C	C	C	C	C	C	C	C	C	C	C	C	C	C	C	C	C	C	C	C	C	A	C	C	C	C	C	C	C	A	C	C	C	C	C	C	C	C
NC_017626	33669	SYN	C	A	A	C	C	C	C	C	C	C	C	C	C	C	C	C	C	C	C	A	C	C	C	C	C	C	C	C	C	C	A	C	C	C	C	C	C	A	A	C	C	C	C	C	A	C	C
NC_017626	33681	SYN	C	C	C	C	C	C	C	T	C	C	C	C	C	C	C	C	C	C	C	C	C	C	C	C	C	C	C	C	C	C	C	C	C	C	C	C	C	C	C	C	C	C	C	C	C	C	C
NC_017626	33827	SYN	T	T	T	T	T	A	T	T	T	T	T	T	T	T	T	T	T	T	T	T	T	T	T	T	T	T	T	A	T	T	T	T	T	T	T	T	T	T	T	T	T	T	T	T	T	T	T
NC_017626	33836	SYN	C	C	C	C	C	C	C	C	C	C	C	C	C	C	C	C	C	C	C	C	C	C	C	C	C	C	C	T	C	C	C	C	C	C	C	C	C	C	C	C	C	C	C	C	C	C	C
NC_017626	33848	SYN	C	C	C	C	C	C	C	C	C	C	C	C	C	C	C	C	C	C	C	C	C	C	C	C	C	C	C	G	C	C	C	C	C	C	C	C	C	C	C	C	C	C	C	C	C	C	C
NC_017626	33860	SYN	C	C	C	C	C	C	C	C	C	C	C	C	C	C	T	C	C	C	C	C	C	C	C	C	C	C	C	C	C	C	C	C	C	C	C	C	C	C	C	C	C	C	C	C	C	C	C
NC_017626	33863	SYN	C	C	C	C	T	T	T	C	C	C	C	C	C	C	C	C	T	C	C	C	C	C	C	C	C	C	C	C	C	C	C	C	T	T	T	C	C	C	C	C	T	C	C	C	C	C	C
NC_017626	33875	SYN	C	C	C	C	C	C	C	C	C	C	A	C	A	C	C	A	C	C	A	A	C	C	A	A	C	C	C	C	A	A	A	C	C	C	C	C	C	A	A	A	C	C	A	C	C	A	A
NC_017626	33884	SYN	C	C	C	T	C	C	C	C	C	C	C	C	C	C	C	C	C	C	C	C	C	C	C	C	C	C	C	C	C	C	C	C	C	C	C	C	C	C	C	C	C	C	C	C	C	C	C
NC_017626	33905	SYN	C	C	T	C	C	C	C	C	C	C	C	C	C	C	C	C	C	C	C	C	C	C	C	C	C	C	C	C	C	C	C	C	C	C	C	C	C	C	C	C	C	C	C	C	T	C	C
NC_017626	33920	SYN	C	C	T	C	C	C	C	C	C	C	C	C	C	C	C	C	C	C	C	C	C	C	C	C	C	C	C	T	C	C	C	C	C	C	C	C	C	C	C	C	C	C	C	C	T	C	C
NC_017626	33926	SYN/SYN	T	T	A	T	T	T	T	T	T	T	T	T	T	T	T	T	T	T	T	T	T	T	T	T	T	T	T	C	T	T	T	T	T	T	T	T	T	T	T	T	T	T	T	T	A	T	T
NC_017626	33935	SYN	C	C	C	T	C	C	C	T	T	T	T	T	C	T	C	T	C	T	T	T	T	C	T	T	T	C	T	T	T	C	T	C	C	C	C	T	T	T	T	C	C	T	T	T	C	C	C
NC_017626	33948	SYN	C	C	C	T	C	C	C	C	T	T	C	T	C	T	C	C	C	T	C	C	T	C	C	C	T	C	T	C	C	C	C	C	C	C	C	T	T	C	C	C	C	T	C	T	C	C	C
NC_017626	33989	SYN	C	C	C	C	C	C	C	C	C	C	C	C	C	C	T	C	C	C	C	C	C	C	C	C	C	C	C	C	C	C	C	C	C	C	C	C	C	C	C	C	C	C	C	C	C	C	C
NC_017626	34007	SYN	G	G	G	G	G	G	G	G	G	G	G	G	G	G	G	G	G	G	G	G	G	G	A	A	G	G	G	G	G	G	G	G	G	G	G	G	G	G	G	G	G	G	A	G	G	G	G
NC_017626	34026	NSYN	G	G	G	G	G	G	G	G	G	G	G	G	G	G	G	G	G	G	G	G	G	G	G	G	G	G	G	A	G	G	G	G	G	G	G	G	G	G	G	G	G	G	G	G	G	G	G
NC_017626	34031	SYN	A	A	G	G	A	A	A	G	G	G	G	G	G	G	G	G	A	G	G	G	G	A	G	G	G	A	G	A	G	G	G	A	A	A	A	G	G	G	G	G	A	G	G	G	G	G	G
NC_017626	34046	SYN	C	C	C	C	C	C	C	C	C	C	C	C	C	C	C	C	C	C	C	C	C	C	C	C	C	C	C	T	C	C	C	C	C	C	C	C	C	C	C	C	C	C	C	C	C	C	C
NC_017626	34047	NSYN	G	G	G	G	G	G	G	G	G	G	G	G	G	G	G	G	G	A	G	G	G	G	G	G	A	G	A	G	G	G	G	G	G	G	G	A	G	G	G	G	G	G	G	G	G	G	G
NC_017626	34076	SYN	T	T	T	T	T	T	T	T	T	T	T	T	T	T	T	T	T	T	T	T	T	T	T	T	T	T	T	C	T	T	T	T	T	T	T	T	T	T	T	T	T	T	T	T	T	T	T
NC_017626	34094	SYN	A	A	A	G	A	A	A	G	G	G	G	G	G	G	A	G	A	G	G	G	G	A	G	G	G	A	G	A	G	G	G	A	A	A	A	G	G	G	G	G	A	G	G	G	A	G	G
NC_017626	34095	NSYN	C	C	C	C	A	A	A	C	C	C	C	C	C	C	C	C	A	C	C	C	C	C	C	C	C	C	C	C	C	C	C	C	A	A	A	C	C	C	C	C	A	C	C	C	C	C	C
NC_017626	34117	NSYN	C	C	C	C	C	C	C	C	C	C	C	C	C	C	C	C	C	C	C	C	C	C	C	C	C	C	C	T	C	C	C	C	C	C	C	C	C	C	C	C	C	C	C	C	C	C	C
NC_017626	34124	SYN	G	G	G	G	T	T	T	G	G	G	G	G	G	G	T	G	T	G	G	G	G	G	G	G	G	G	G	T	G	G	G	G	T	T	T	G	G	G	G	G	T	G	G	G	G	G	G
NC_017626	34134	NSYN	A	A	A	A	A	C	A	A	A	A	A	A	A	A	A	A	A	A	A	A	A	A	A	A	A	A	A	C	A	A	A	A	A	A	A	A	A	A	A	A	A	A	A	A	A	A	A
NC_017626	34151	SYN	C	T	T	T	T	T	T	C	T	T	T	T	C	T	T	T	T	T	T	T	T	C	T	T	T	C	T	T	T	C	T	C	T	T	T	T	T	T	T	C	T	T	T	T	T	C	C
NC_017626	34157	SYN/SYN	C	C	T	C	C	C	C	C	C	C	C	C	C	C	C	C	C	C	C	C	C	C	C	C	C	C	C	G	C	C	C	C	C	C	C	C	C	C	C	C	C	C	C	C	T	C	C
NC_017626	34163	SYN	G	G	A	G	G	G	G	G	G	G	G	G	G	G	G	G	G	A	G	G	G	G	G	G	A	G	A	A	G	G	G	G	G	G	G	A	G	G	G	G	G	G	G	G	A	G	G
NC_017626	34169	SYN	C	C	C	C	T	T	T	C	C	C	C	C	C	C	C	C	T	C	C	T	C	C	C	C	C	C	C	C	C	C	T	C	T	T	T	C	C	T	T	C	T	C	C	C	C	C	C
NC_017626	34224	NSYN	T	T	C	T	T	T	T	T	T	T	T	T	T	T	T	T	T	C	T	T	T	T	T	T	C	T	C	C	T	T	T	T	T	T	T	C	T	T	T	T	T	T	T	T	C	T	T
NC_017626	34232	SYN	T	T	C	C	T	T	T	T	C	C	C	C	T	C	T	C	T	C	C	C	C	T	C	C	C	T	C	C	C	T	C	T	T	T	T	C	C	C	C	C	T	C	C	C	C	T	T
NC_017626	34250	SYN/SYN	C	C	T	T	C	C	C	C	T	T	T	T	C	T	C	T	C	C	T	T	G	C	T	T	T	C	T	C	T	C	T	C	C	C	C	C	T	T	T	T	C	T	T	T	T	C	C
NC_017626	34262	SYN	T	T	T	A	T	T	T	T	A	A	A	A	T	A	T	A	T	T	A	A	A	T	A	A	T	T	T	A	A	T	A	T	T	T	T	T	A	A	A	A	T	A	A	A	T	T	T
NC_017626	34283	SYN	C	C	C	C	T	T	T	C	C	C	C	C	C	C	C	C	T	T	C	C	C	C	C	C	C	C	C	C	C	C	C	C	T	T	T	T	C	C	C	C	T	C	C	C	C	C	C
NC_017626	34298	SYN	C	C	C	C	C	C	C	C	C	C	T	C	C	C	C	T	C	C	T	C	T	C	T	T	C	C	C	C	T	C	C	C	C	C	C	C	C	C	C	T	C	C	T	C	C	C	C
NC_017626	34334	SYN	T	T	T	T	T	T	T	T	T	T	C	T	T	T	T	C	T	T	C	T	C	T	C	C	T	T	T	T	C	T	T	T	T	T	T	T	T	T	T	C	T	T	C	T	T	T	T
NC_017626	34349	SYN	C	C	T	C	C	C	C	C	C	C	C	C	C	C	C	C	C	T	C	C	C	C	C	C	T	C	T	C	C	C	C	C	C	C	C	T	C	C	C	C	C	C	C	C	T	C	C
NC_017626	34362	SYN	C	C	C	C	C	C	C	C	C	C	C	C	C	C	C	C	C	C	C	C	C	C	T	T	C	C	C	C	C	C	C	C	C	C	C	C	C	T	C	T	C	C	T	C	C	C	C
NC_017626	34391	SYN	C	C	C	C	C	C	C	C	C	C	T	C	C	C	C	T	C	C	T	C	T	C	T	T	C	C	C	C	T	C	C	C	C	C	C	C	C	C	C	T	C	C	T	C	C	C	C
NC_017626	34393	NSYN	C	C	C	C	C	C	C	C	C	C	C	C	C	C	C	C	C	C	C	C	C	C	C	C	C	C	C	C	C	C	C	C	C	C	C	C	C	C	T	C	C	C	C	C	C	C	C
NC_017626	34403	SYN	C	C	C	C	C	C	C	C	C	C	C	C	C	C	C	C	C	C	C	C	C	C	C	C	C	C	C	C	C	C	C	C	C	C	C	T	C	C	C	C	C	C	C	C	C	C	C
NC_017626	34404	NSYN	G	G	G	G	G	G	G	G	G	G	T	G	G	G	G	T	G	G	T	G	T	G	T	T	G	G	G	G	T	G	G	G	G	G	G	G	G	G	G	T	G	G	T	G	G	G	G
NC_017626	34412	SYN	G	G	G	G	G	G	G	G	G	G	G	G	G	G	G	G	G	A	G	G	G	G	G	G	G	G	G	G	G	G	G	G	G	G	G	A	G	G	G	G	G	G	G	G	G	G	G
NC_017626	34416	NSYN	G	G	G	G	G	G	G	G	G	G	C	G	G	G	G	C	G	G	C	G	C	G	C	C	G	G	G	G	C	G	G	G	G	G	G	G	G	G	G	C	G	G	C	G	G	G	G
NC_017626	34433	SYN	A	A	A	A	A	A	A	A	A	A	G	A	A	A	A	G	A	A	G	A	G	A	G	G	A	A	A	A	G	A	A	A	A	A	A	A	A	A	A	G	A	A	G	A	A	A	A
NC_017626	34457	SYN	C	C	C	C	C	C	C	C	C	C	C	C	C	C	T	C	C	C	C	C	C	C	C	C	C	C	C	C	C	C	C	C	C	C	C	C	C	C	C	C	C	C	C	C	C	C	C
NC_017626	34484	SYN	C	C	C	C	C	C	C	T	C	C	C	C	T	C	T	C	C	C	C	C	C	C	C	C	C	C	C	T	C	T	C	C	C	C	C	C	C	C	C	C	C	C	C	C	C	T	T
NC_017626	34493	SYN	A	A	A	A	A	A	A	T	A	A	A	A	T	A	A	A	A	A	A	A	A	A	A	A	A	A	A	T	A	T	A	A	A	A	A	A	A	A	A	A	A	A	A	A	A	T	T
NC_017626	34505	SYN	C	C	C	C	C	C	C	T	C	C	C	C	T	C	C	C	C	C	C	C	C	C	C	C	C	C	C	T	C	T	C	C	C	C	C	C	C	C	C	C	C	C	C	C	C	T	T
NC_017626	34514	SYN	C	C	C	C	C	C	C	T	C	C	C	C	T	C	C	C	C	C	C	C	C	C	C	C	C	C	C	T	C	T	C	C	C	C	C	C	C	C	C	C	C	C	C	C	C	T	T
NC_017626	34535	NSYN	C	C	C	C	C	C	C	A	C	C	C	C	A	C	C	C	C	C	C	C	C	C	C	C	C	C	C	C	C	A	C	C	C	C	C	C	C	C	C	C	C	C	C	C	C	A	A
NC_017626	34536	SYN	T	T	T	C	T	T	T	T	C	C	C	C	T	C	C	C	T	T	C	T	C	T	C	C	T	T	T	C	C	T	T	T	T	T	T	T	C	T	T	C	T	C	C	C	T	T	T
NC_017626	34568	SYN	A	A	A	G	A	A	A	G	G	G	G	G	G	G	G	G	A	A	G	A	G	A	G	G	A	A	A	G	G	G	A	A	A	A	A	A	G	A	A	G	A	G	G	G	A	G	G
NC_017626	34577	SYN	A	A	A	G	A	A	A	G	G	G	G	G	G	G	G	G	A	A	G	A	G	A	G	G	A	A	A	G	G	G	A	A	A	A	A	A	G	A	A	G	A	G	G	G	A	G	G
NC_017626	34592	SYN	A	A	A	A	A	A	A	A	A	A	A	A	A	A	T	A	A	A	A	A	A	A	A	A	A	A	A	T	A	A	A	A	A	A	A	A	A	A	A	A	A	A	A	A	A	A	A
NC_017626	34602	NSYN	G	G	G	G	A	A	A	G	G	G	G	G	G	G	G	G	A	G	G	G	G	G	G	G	G	G	G	G	G	G	G	G	A	A	A	G	G	G	G	G	A	G	G	G	G	G	G
NC_017626	34623	SYN	C	C	T	C	C	C	C	C	C	C	C	C	C	C	C	C	C	C	C	C	C	C	C	C	T	C	T	C	C	C	C	C	C	C	C	C	C	C	C	C	C	C	C	C	T	C	C
NC_017626	34631	SYN	A	A	A	G	A	A	A	A	G	G	G	G	A	G	A	G	A	A	G	A	G	A	G	G	A	A	A	A	G	A	A	A	A	A	A	A	G	A	A	G	A	G	G	G	A	A	A
NC_017626	34644	NSYN	C	C	C	C	C	A	C	A	C	C	C	C	A	C	C	C	C	C	C	A	C	C	C	C	C	C	C	C	C	A	A	C	C	C	C	C	C	A	A	C	C	C	C	C	C	A	A
NC_017626	34649	SYN	G	G	G	G	A	A	A	G	G	G	G	G	G	G	G	G	A	G	G	G	G	G	G	G	G	G	G	G	G	G	G	G	A	A	A	G	G	G	G	G	A	G	G	G	G	G	G
NC_017626	34662	NSYN	A	A	A	G	G	G	G	G	G	G	G	G	G	G	A	G	G	A	G	G	G	A	G	G	A	A	A	G	G	G	G	A	G	G	G	A	G	G	G	G	G	G	G	G	A	G	G
NC_017626	34667	SYN	A	A	A	G	A	A	A	G	G	G	G	G	G	G	A	G	A	A	G	G	G	A	G	G	A	A	A	A	G	G	G	A	A	A	A	A	G	G	G	G	A	G	G	G	A	G	G
NC_017626	34669	NSYN	A	A	A	A	A	A	A	A	A	A	A	A	A	A	A	A	A	A	A	A	A	A	A	A	A	A	A	G	A	A	A	A	A	A	A	A	A	A	A	A	A	A	A	A	A	A	A
NC_017626	34679	SYN	A	A	G	G	G	G	G	G	G	G	G	G	G	G	G	G	G	A	G	G	G	A	G	G	G	A	G	G	G	G	G	A	G	G	G	A	G	G	G	G	G	G	G	G	G	G	G
NC_017626	34688	SYN	G	G	A	G	G	G	G	G	G	G	G	G	G	G	A	G	G	G	G	G	G	G	G	G	A	G	A	A	G	G	G	G	G	G	G	G	G	G	G	G	G	G	G	G	A	G	G
NC_017626	34708	NSYN	C	T	T	C	C	C	C	C	C	C	C	C	C	C	T	C	C	T	C	C	C	C	C	C	T	C	T	C	C	C	C	C	C	C	C	T	C	C	C	C	C	C	C	C	T	C	C
NC_017626	34710	NSYN	C	C	C	T	C	C	C	T	T	T	T	T	T	T	C	T	C	C	T	T	T	C	T	T	C	C	C	C	T	T	T	C	C	C	C	C	T	T	T	T	C	T	T	T	C	T	T
NC_017626	34731	intergenic	T	C	C	T	T	T	T	C	T	T	T	T	C	T	C	T	T	C	T	C	T	T	T	T	C	T	C	T	T	C	C	T	T	T	T	C	T	C	C	T	T	T	T	T	C	C	C
NC_017626	34869	intergenic	T	A	A	A	A	A	A	A	A	A	A	A	A	A	A	A	A	A	A	A	A	T	A	A	A	T	A	A	A	A	A	T	A	A	A	A	A	A	A	A	A	A	A	A	A	A	A
NC_017626	34926	SYN	G	G	G	G	G	C	G	G	G	G	G	G	G	G	G	G	G	G	G	G	G	G	G	G	G	G	G	G	G	G	G	G	G	G	G	G	G	G	G	G	G	G	G	G	G	G	G
NC_017626	34941	SYN	G	G	G	G	A	A	A	G	G	G	G	G	G	G	G	G	A	G	G	G	G	G	G	G	G	G	G	G	G	G	G	G	A	A	A	G	G	G	G	G	A	G	G	G	G	G	G
NC_017626	34968	SYN	A	A	G	A	A	A	A	A	A	A	A	A	A	A	A	A	A	A	A	A	A	A	G	G	G	A	G	A	A	A	A	A	A	A	A	A	A	A	A	A	A	A	G	A	G	A	A
NC_017626	34978	SYN	C	C	T	C	C	C	C	C	C	C	C	C	C	C	C	C	C	C	C	C	C	C	T	T	T	C	T	C	C	C	C	C	C	C	C	C	C	C	C	C	C	C	T	C	T	C	C
NC_017626	34986	SYN	G	G	T	G	G	G	G	G	G	G	G	G	G	G	G	G	G	G	G	G	G	G	T	T	T	G	T	G	G	G	G	G	G	G	G	G	G	G	G	G	G	G	T	G	T	G	G
NC_017626	34998	SYN	C	C	T	C	C	C	C	C	C	C	C	C	C	C	C	C	C	C	C	C	C	C	T	T	T	C	T	C	C	C	C	C	C	C	C	C	C	C	C	C	C	C	T	C	T	C	C
NC_017626	35049	SYN	G	G	G	G	G	G	G	G	G	G	G	G	G	G	G	G	G	G	G	G	G	G	G	G	G	G	G	A	G	G	G	G	G	G	G	G	G	G	G	G	G	G	G	G	G	G	G
NC_017626	35055	SYN	A	A	A	A	A	C	A	A	A	A	A	A	A	A	A	A	A	A	A	A	A	A	A	A	A	A	A	A	A	A	A	A	A	A	A	A	A	A	A	A	A	A	A	A	A	A	A
NC_017626	35061	SYN	T	T	T	T	T	G	T	T	T	T	T	T	T	T	T	T	T	T	T	T	T	T	T	T	T	T	T	T	T	T	T	T	T	T	T	T	T	T	T	T	T	T	T	T	T	T	T
NC_017626	35064	SYN	C	C	C	C	C	C	C	C	C	C	C	C	C	C	C	C	C	C	C	C	C	C	C	C	C	C	C	T	C	C	C	C	C	C	C	C	C	C	C	C	C	C	C	C	C	C	C
NC_017626	35073	SYN	C	C	C	C	C	T	C	C	C	C	C	C	C	C	C	C	C	C	C	C	C	C	C	C	C	C	C	C	C	C	C	C	C	C	C	C	C	C	C	C	C	C	C	C	C	C	C
NC_017626	35086	NSYN	A	A	G	G	G	G	G	G	G	G	G	G	G	G	G	G	G	A	G	G	G	A	G	G	G	A	G	A	G	G	G	A	G	G	G	A	G	G	G	G	G	G	G	G	G	G	G
NC_017626	35094	NSYN	T	T	T	T	A	A	A	T	T	T	T	T	T	T	T	T	A	T	T	T	T	T	T	T	T	T	T	T	T	T	T	T	A	A	A	T	T	T	T	T	A	T	T	T	T	T	T
NC_017626	35142	NSYN/SYN	C	C	C	C	C	T	C	C	C	C	C	C	C	C	T	C	C	C	C	C	C	C	C	C	C	C	C	G	C	C	C	C	C	C	C	C	C	C	C	C	C	C	C	C	C	C	C
NC_017626	35150	NSYN	C	C	C	C	C	C	C	C	C	C	C	C	C	C	C	C	C	C	C	C	C	C	C	C	C	C	C	C	C	C	C	C	C	C	C	C	C	C	C	C	C	C	C	T	C	C	C
NC_017626	35157	SYN	T	T	T	T	C	C	C	T	T	T	T	T	T	T	T	T	C	T	T	T	T	T	T	T	T	T	T	T	T	T	T	T	C	C	C	T	T	T	T	T	C	T	T	T	T	T	T
NC_017626	35232	SYN	C	C	C	C	C	C	C	C	C	C	C	C	C	C	A	C	C	C	C	C	C	C	C	C	C	C	C	C	C	C	C	C	C	C	C	C	C	C	C	C	C	C	C	C	C	C	C
NC_017626	35235	SYN	C	C	T	C	C	C	C	C	C	C	C	C	C	C	C	C	C	C	C	C	C	C	T	T	T	C	T	C	C	C	C	C	C	C	C	C	C	C	C	C	C	C	T	C	T	C	C
NC_017626	35244	SYN	C	T	T	T	T	T	T	T	T	T	T	T	T	T	T	T	T	T	T	T	T	C	T	T	T	C	T	T	T	T	T	C	T	T	T	T	T	T	T	T	T	T	T	T	T	T	T
NC_017626	35259	SYN	C	C	T	C	C	C	C	C	C	C	C	C	C	C	C	C	C	C	C	C	C	C	T	T	T	C	T	C	C	C	C	C	C	C	C	C	C	C	C	C	C	C	T	C	T	C	C
NC_017626	35295	SYN	G	G	G	G	G	G	G	G	G	G	G	G	G	G	A	G	G	G	G	G	G	G	G	G	G	G	G	G	G	G	G	G	G	G	G	G	G	G	G	G	G	G	G	G	G	G	G
NC_017626	35325	SYN	T	T	T	T	T	T	T	T	T	T	T	T	T	T	G	T	T	T	T	T	T	T	T	T	T	T	T	T	T	T	T	T	T	T	T	T	T	T	T	T	T	T	T	T	T	T	T
NC_017626	35413	NSYN	A	A	A	A	A	A	A	A	A	A	A	A	A	A	A	A	A	A	A	A	A	A	A	A	A	A	A	A	A	A	A	A	A	A	A	C	A	A	A	A	A	A	A	A	A	A	A
NC_017626	35424	SYN	C	C	C	C	C	C	C	C	C	C	C	C	C	C	T	C	C	C	C	C	C	C	C	C	C	C	C	T	C	C	C	C	C	C	C	C	C	C	C	C	C	C	C	C	C	C	C
NC_017626	35472	SYN	T	T	C	C	C	C	C	C	C	C	C	C	C	C	T	C	C	C	C	C	C	T	C	C	C	T	C	T	C	C	C	T	C	C	C	C	C	C	C	C	C	C	C	C	C	C	C
NC_017626	35493	SYN	T	T	C	C	C	C	C	C	C	C	C	C	C	C	C	C	C	C	C	C	C	T	C	C	C	T	C	C	C	C	C	T	C	C	C	C	C	C	C	C	C	C	C	C	C	C	C
NC_017626	35495	NSYN	C	C	C	C	C	G	C	C	C	C	C	C	C	C	C	C	C	C	C	C	C	C	C	C	C	C	C	C	C	C	C	C	C	C	C	C	C	C	C	C	C	C	C	C	C	C	C
NC_017626	35535	SYN	C	C	T	T	C	C	C	C	T	T	C	T	C	T	T	C	C	C	C	C	C	C	T	T	T	C	T	T	C	C	C	C	C	C	C	C	T	C	C	C	C	T	T	T	T	C	C
NC_017626	35583	SYN	C	C	C	T	C	C	C	C	T	T	C	T	C	T	C	C	C	C	C	C	C	C	C	C	C	C	C	C	C	C	C	C	C	C	C	C	T	C	C	C	C	T	C	T	C	C	C
NC_017626	35592	SYN	G	G	G	G	G	G	G	G	G	G	G	G	G	G	A	G	G	G	G	G	G	G	G	G	G	G	G	G	G	G	G	G	G	G	G	G	G	G	G	G	G	G	G	G	G	G	G
NC_017626	35598	SYN	C	C	C	C	C	C	C	C	C	C	C	C	C	C	C	C	C	C	C	T	C	C	C	C	C	C	C	C	C	C	C	C	C	C	C	C	C	T	C	C	C	C	C	C	C	C	C
NC_017626	35601	SYN	C	C	T	C	C	C	C	C	C	C	C	C	C	C	C	C	C	C	C	C	C	C	T	T	T	C	T	C	C	C	C	C	C	C	C	C	C	C	C	C	C	C	T	C	T	C	C
NC_017626	35619	SYN	T	T	C	C	C	C	C	C	C	C	C	C	C	C	T	C	C	C	C	C	C	T	C	C	C	T	C	T	C	C	C	T	C	C	C	C	C	C	C	C	C	C	C	C	C	C	C
NC_017626	35634	SYN	T	T	T	T	T	T	T	T	T	T	T	T	T	T	G	T	T	T	T	T	T	T	T	T	T	T	T	T	T	T	T	T	T	T	T	T	T	T	T	T	T	T	T	T	T	T	T
NC_017626	35647	NSYN	G	G	G	G	G	G	G	G	G	G	G	G	G	G	G	G	G	G	G	G	G	G	G	G	G	G	G	G	G	G	A	G	G	G	G	G	G	G	A	G	G	G	G	G	G	G	G
NC_017626	35658	SYN	T	T	T	T	T	T	T	T	T	T	T	T	T	T	T	T	T	T	T	T	T	T	C	C	C	T	C	T	T	T	T	T	T	T	T	T	T	T	T	T	T	T	C	T	C	T	T
NC_017626	35675	NSYN	G	G	G	G	G	G	G	G	G	G	G	G	G	G	G	G	G	G	G	G	G	G	G	G	G	G	G	A	G	G	G	G	G	G	G	G	G	G	G	G	G	G	G	G	G	G	G
NC_017626	35682	SYN	G	A	A	G	G	G	G	G	G	G	G	G	G	G	G	G	G	G	G	G	G	G	A	A	A	G	A	G	G	G	G	G	G	G	G	G	G	G	G	G	G	G	A	G	A	G	G
NC_017626	35696	NSYN	A	A	A	G	G	G	G	G	G	G	G	G	G	G	A	G	G	G	G	G	G	A	A	A	A	A	A	A	G	G	G	A	G	G	G	G	G	G	G	G	G	G	A	G	A	G	G
NC_017626	35698	SYN	T	T	T	T	T	T	T	T	T	T	T	T	T	T	C	T	T	T	T	T	T	T	T	T	T	T	T	T	T	T	T	T	T	T	T	T	T	T	T	T	T	T	T	T	T	T	T
NC_017626	35737	intergenic	C	C	C	C	T	T	T	C	C	C	C	C	C	C	C	C	T	C	C	C	C	C	C	C	C	C	C	C	C	C	C	C	T	T	T	C	C	C	C	C	T	C	C	C	C	C	C
NC_017626	35741	intergenic	T	T	T	T	T	C	T	T	T	T	T	T	T	T	T	T	T	T	T	T	T	T	T	T	T	T	T	T	T	T	T	T	T	T	T	T	T	T	T	T	T	T	T	T	T	T	T
NC_017626	35754	intergenic	A	A	A	A	A	A	A	A	A	A	G	A	G	A	A	G	A	G	G	A	G	A	A	A	A	A	A	A	G	G	A	A	A	A	A	G	A	A	A	A	A	A	A	A	A	G	G
NC_017626	35773	intergenic	A	G	G	G	G	G	G	G	G	G	G	G	G	G	G	G	G	G	G	G	G	A	G	G	G	A	G	A	G	G	G	A	G	G	G	G	G	G	G	G	G	G	G	G	G	G	G
NC_017626	35806	intergenic	T	A	T	T	T	T	T	T	T	T	T	T	A	T	T	T	T	T	T	T	A	T	T	T	T	T	T	T	T	A	T	T	T	T	T	T	T	T	T	T	T	T	T	T	T	A	A
NC_017626	35807	intergenic	T	T	G	G	G	G	G	G	G	G	G	G	T	G	T	G	G	G	G	G	T	T	G	G	G	T	G	T	G	T	G	T	G	G	G	G	G	G	G	G	G	G	G	G	G	T	T
NC_017626	35831	intergenic	G	G	G	G	G	G	G	G	G	G	G	G	G	G	G	G	G	G	G	G	G	G	G	G	G	G	G	G	G	G	G	G	G	G	G	G	G	G	G	G	G	G	G	G	G	G	G
NC_017626	35838	intergenic	C	C	C	C	C	C	C	C	C	C	C	C	C	C	A	C	C	C	C	C	C	C	C	C	C	C	C	C	C	C	C	C	C	C	C	C	C	C	C	C	C	C	C	C	C	C	C
NC_017626	35875	intergenic/intergenic	T	T	T	T	T	T	T	T	T	T	T	T	T	T	A	T	T	T	T	T	T	T	T	T	T	T	T	C	T	T	T	T	T	T	T	T	T	T	T	T	T	T	T	T	T	T	T
NC_017626	35883	intergenic	C	C	C	C	A	A	A	C	C	C	C	C	C	C	C	C	A	C	C	C	C	C	C	C	C	C	C	C	C	C	C	C	A	A	A	C	C	C	C	C	A	C	C	C	C	C	C
NC_017626	35888	intergenic/intergenic	T	T	T	C	C	C	A	C	C	C	C	C	T	C	T	C	C	C	C	C	T	T	T	T	T	T	T	T	C	T	C	T	C	C	C	C	C	C	C	C	C	C	T	C	T	T	T
NC_017626	35889	intergenic	C	C	T	C	C	C	C	C	C	C	C	C	C	C	T	C	C	C	C	C	C	C	T	T	T	C	T	T	C	C	C	C	C	C	C	C	C	C	C	C	C	C	T	C	T	C	C
NC_017626	35896	intergenic	G	G	G	G	G	G	G	G	G	G	G	G	G	G	A	G	G	G	G	G	G	G	G	G	G	G	G	A	G	G	G	G	G	G	G	G	G	G	G	G	G	G	G	G	G	G	G
NC_017626	35897	intergenic	T	T	T	C	T	T	T	C	C	C	C	C	T	C	T	C	T	C	C	C	T	T	T	T	T	T	T	T	C	T	C	T	T	T	T	C	C	C	C	C	T	C	T	C	T	T	T
NC_017626	35902	intergenic	A	A	A	A	A	A	A	A	A	A	A	A	A	A	A	A	A	A	A	G	A	A	A	A	A	A	A	A	A	A	A	A	A	A	A	A	A	G	A	A	A	A	A	A	A	A	A
NC_017626	35937	intergenic	C	C	C	C	C	C	C	C	C	C	T	C	C	C	C	T	C	C	T	C	C	C	C	C	C	C	C	C	T	C	C	C	C	C	C	C	C	C	T	C	C	C	C	C	C	C	C
NC_017626	35944	intergenic	G	G	G	G	G	G	G	G	G	G	G	G	G	G	T	G	G	G	G	G	G	G	G	G	G	G	G	T	G	G	G	G	G	G	G	G	G	G	G	G	G	G	G	G	G	G	G
NC_017626	35949	intergenic	G	T	G	T	T	T	T	T	T	T	T	T	T	T	T	T	T	T	T	T	T	G	G	G	G	G	G	T	T	T	T	G	T	T	T	T	T	T	T	T	T	T	G	T	G	T	T
NC_017626	35962	intergenic	T	T	T	T	T	T	T	T	T	T	C	T	T	T	T	C	T	C	C	T	T	T	T	T	T	T	T	T	C	T	T	T	T	T	T	C	T	T	C	T	T	T	T	T	T	T	T
NC_017626	35973	intergenic	C	C	C	C	A	A	A	C	C	C	C	C	C	C	C	C	A	C	C	C	C	C	C	C	C	C	C	C	C	C	C	C	A	A	A	C	C	C	C	C	A	C	C	C	C	C	C
NC_017626	35992	intergenic	C	C	C	C	C	C	C	C	C	C	C	C	C	C	C	C	C	C	C	C	C	C	C	C	C	C	C	T	C	C	C	C	C	C	C	C	C	C	C	C	C	C	C	C	C	C	C
NC_017626	36012	intergenic	C	A	C	C	C	C	C	C	C	C	C	C	A	C	C	C	C	C	C	C	A	C	C	C	C	C	C	C	C	A	C	C	C	C	C	C	C	C	C	C	C	C	C	C	C	A	A
NC_017626	36014	intergenic	C	C	C	C	C	C	C	C	C	C	C	C	C	C	C	C	C	T	C	C	C	C	C	C	C	C	C	C	C	C	C	C	C	C	C	T	C	C	C	C	C	C	C	C	C	C	C
NC_017626	36046	intergenic	T	C	C	C	C	C	C	C	C	C	C	C	C	C	C	C	C	C	C	C	C	T	C	C	C	T	C	C	C	C	C	T	C	C	C	C	C	C	C	C	C	C	C	C	C	C	C
NC_017626	36053	intergenic	G	G	A	G	G	G	G	G	G	G	G	G	G	G	G	G	G	G	G	G	G	G	G	G	G	G	G	G	G	G	G	G	G	G	G	G	G	G	G	G	G	G	G	G	G	G	G
NC_017626	36099	intergenic	T	T	T	T	T	T	T	T	T	T	T	T	T	T	T	T	T	C	T	T	T	T	T	T	T	T	T	T	T	T	T	T	T	T	T	T	T	T	T	T	T	T	T	T	T	T	T
NC_017626	36107	intergenic	C	C	C	C	C	C	C	C	C	C	C	C	C	C	C	C	C	C	C	C	C	C	C	C	C	C	C	T	C	C	C	C	C	C	C	C	C	C	C	C	C	C	C	C	C	C	C
NC_017626	36191	SYN	C	C	C	C	C	C	C	C	C	C	C	C	C	C	C	C	C	C	C	C	C	C	C	C	C	C	C	C	C	C	C	C	C	C	C	C	C	C	C	T	C	C	C	C	C	C	C
NC_017626	36353	SYN	T	T	C	T	T	T	T	T	T	T	T	T	T	T	T	T	T	C	T	T	T	T	C	C	C	T	C	T	T	T	T	T	T	T	T	C	T	T	T	T	T	T	C	T	C	T	T
NC_017626	36389	SYN/SYN	A	A	A	A	A	C	A	A	A	A	A	A	A	A	A	A	A	A	A	A	A	A	A	A	A	A	A	A	A	A	G	A	A	A	A	A	A	A	A	A	A	A	A	A	A	A	A
NC_017626	36410	SYN	C	T	C	T	C	C	C	C	T	T	C	T	C	T	C	C	C	C	C	C	C	C	C	C	C	C	C	C	C	C	T	C	C	C	C	C	T	C	C	T	C	T	C	T	C	C	C
NC_017626	36443	SYN	C	C	C	C	C	C	C	C	C	C	C	C	C	C	C	C	C	C	C	C	C	C	C	C	C	C	C	C	C	C	T	C	C	C	C	C	C	C	C	C	C	C	C	C	C	C	C
NC_017626	36449	SYN	T	C	C	C	C	C	C	C	C	C	C	C	C	C	C	C	C	C	C	C	C	T	C	C	C	T	C	C	C	C	C	T	C	C	C	C	C	C	C	C	C	C	C	C	C	C	C
NC_017626	36461	SYN	C	C	C	C	C	C	C	C	C	C	C	C	C	C	T	C	C	C	C	C	C	C	C	C	C	C	C	T	C	C	C	C	C	C	C	C	C	C	C	C	C	C	C	C	C	C	C
NC_017626	36467	SYN	G	G	A	G	A	A	A	G	G	G	G	G	G	G	G	G	A	A	G	G	G	G	A	A	A	G	A	G	G	G	G	G	A	A	A	A	G	G	G	G	A	G	A	G	A	G	G
NC_017626	36479	SYN	C	C	C	C	C	C	C	C	C	C	C	C	C	C	C	C	C	C	C	C	C	C	C	C	C	C	C	C	C	C	C	C	C	C	C	C	C	C	C	C	C	C	C	C	C	C	C
NC_017626	36515	SYN	G	G	G	G	G	G	G	G	G	G	G	G	G	G	G	G	G	G	G	G	G	G	G	G	G	G	G	G	G	G	G	G	G	G	G	G	G	G	G	G	G	G	G	G	G	G	G
NC_017626	36527	SYN	C	C	C	C	C	C	C	C	C	C	C	C	C	C	C	C	C	C	C	C	C	C	C	C	C	C	C	C	C	C	C	C	C	C	C	C	C	C	C	C	C	C	C	C	C	C	C
NC_017626	36557	SYN	C	C	C	C	C	C	C	C	C	C	C	C	C	C	C	C	C	C	C	C	C	C	C	C	C	C	C	C	C	C	C	C	C	C	C	C	C	C	C	C	C	C	C	C	C	C	C
NC_017626	36560	SYN	A	A	G	A	G	G	G	A	A	A	A	A	A	A	A	A	G	G	A	A	A	A	G	G	G	A	G	A	A	A	A	A	G	G	G	G	A	A	A	A	G	A	G	A	G	A	A
NC_017626	36582	SYN	C	C	C	T	C	C	C	T	T	T	T	T	T	T	C	T	C	C	T	T	T	C	C	C	C	C	C	C	T	T	C	C	C	C	C	C	T	T	T	T	C	T	C	T	C	T	T
NC_017626	36587	SYN/SYN	G	G	G	G	G	G	G	G	G	G	G	G	G	G	A	G	G	G	G	G	G	G	G	G	T	G	T	A	G	G	G	G	G	G	G	G	G	G	G	G	G	G	G	G	T	G	G
NC_017626	36599	SYN	C	C	C	C	C	C	C	C	C	C	C	C	C	C	C	C	C	C	C	C	C	C	C	C	C	C	C	C	C	C	T	C	C	C	C	C	C	C	C	C	C	C	C	C	C	C	C
NC_017626	36602	SYN	C	C	C	C	C	C	C	C	C	C	C	C	C	C	C	C	C	C	C	C	C	C	C	C	C	C	C	C	C	C	C	C	C	C	C	C	C	C	C	C	C	C	C	C	C	C	C
NC_017626	36620	SYN	C	C	T	T	C	C	C	T	T	T	T	T	T	T	C	T	C	T	T	T	T	C	T	T	T	C	T	C	T	T	T	C	C	C	C	T	T	T	T	T	C	T	T	T	T	T	T
NC_017626	36623	SYN	T	C	C	C	C	C	C	C	C	C	C	C	C	C	C	C	C	C	C	C	C	T	C	C	C	T	C	C	C	C	C	T	C	C	C	C	C	C	C	C	C	C	C	C	C	C	C
NC_017626	36644	SYN	G	G	G	G	G	G	G	G	G	G	G	G	G	G	G	G	G	G	G	G	G	G	G	G	G	G	G	G	G	G	G	G	G	G	G	G	G	G	G	G	G	G	G	G	G	G	G
NC_017626	36657	NSYN	G	G	G	G	G	G	G	G	G	G	G	G	G	G	G	G	G	G	G	G	G	G	G	G	G	G	G	G	G	G	G	G	G	G	G	G	G	G	G	G	G	G	G	G	G	G	G
NC_017626	36690	NSYN	A	A	A	G	A	A	A	A	G	A	A	A	A	A	A	A	A	A	A	A	A	A	A	A	A	A	A	A	A	A	A	A	A	A	A	A	A	A	A	A	A	A	A	A	A	A	A
NC_017626	36695	SYN	C	C	T	C	C	C	C	C	C	C	C	C	C	C	C	C	C	T	C	C	C	C	T	T	T	C	T	C	C	C	C	C	C	C	C	T	C	C	C	C	C	C	T	C	T	C	C
NC_017626	36699	NSYN	C	C	C	C	A	A	A	C	C	C	C	C	C	C	C	C	A	C	C	C	C	C	C	C	C	C	C	C	C	C	C	C	A	A	A	C	C	C	C	C	A	C	C	C	C	C	C
NC_017626	36713	SYN	A	A	A	A	A	A	A	A	A	A	A	A	A	A	G	A	A	A	A	A	A	A	A	A	A	A	A	A	A	A	A	A	A	A	A	A	A	A	A	A	A	A	A	A	A	A	A
NC_017626	36764	SYN	A	G	G	G	A	A	A	G	G	G	G	G	G	G	G	G	A	G	G	G	G	A	G	G	G	A	G	G	G	G	G	A	A	A	A	G	G	G	G	G	A	G	G	G	G	G	G
NC_017626	36779	SYN/SYN	G	G	G	G	G	G	G	G	G	G	G	G	G	G	C	G	G	G	G	G	G	G	G	G	G	G	G	G	G	G	C	G	G	G	G	G	G	G	G	G	G	G	G	G	G	G	G
NC_017626	36783	SYN	C	C	C	C	C	C	C	C	C	C	C	C	C	C	T	C	C	C	C	C	C	C	C	C	C	C	C	C	C	C	T	C	C	C	C	C	C	C	C	C	C	C	C	C	C	C	C
NC_017626	36791	SYN	T	T	T	T	T	T	T	T	T	T	T	T	T	T	T	T	T	T	T	T	T	T	T	T	C	T	C	T	T	T	C	T	T	T	T	T	T	T	T	T	T	T	T	T	C	T	T
NC_017626	36797	SYN	C	C	C	C	C	C	C	C	C	C	C	C	C	C	C	C	C	C	C	C	C	C	C	C	C	C	C	C	C	C	C	C	C	C	C	C	C	C	C	C	C	C	C	C	C	C	C
NC_017626	36803	SYN/SYN	C	C	C	C	C	C	C	C	C	C	C	C	C	C	T	C	C	C	C	C	C	C	C	C	C	C	C	C	C	C	C	C	C	C	C	C	C	C	C	C	C	C	C	C	C	C	C
NC_017626	36821	SYN	G	G	G	G	G	G	G	G	G	G	G	G	G	G	G	G	G	G	G	G	G	G	G	G	G	G	G	G	G	G	G	G	G	G	G	G	G	G	G	G	G	G	G	G	G	G	G
NC_017626	36839	SYN	T	T	T	T	T	T	T	T	T	T	T	T	T	T	C	T	T	T	T	T	T	T	T	T	T	T	T	T	T	T	T	T	T	T	T	T	T	T	T	T	T	T	T	T	T	T	T
NC_017626	36857	SYN	A	A	A	A	A	G	A	A	A	A	A	A	A	A	A	A	A	A	A	A	A	A	A	A	A	A	A	A	A	A	A	A	A	A	A	A	A	A	A	A	A	A	A	A	A	A	A
NC_017626	36863	SYN	C	C	C	C	T	T	T	C	C	C	C	C	C	C	C	C	T	C	C	C	C	C	C	C	C	C	C	C	C	C	C	C	T	T	T	C	C	C	C	C	T	C	C	C	C	C	C
NC_017626	36917	SYN	C	C	C	C	C	C	C	C	C	C	C	C	C	C	C	C	C	C	C	C	C	C	C	C	C	C	C	C	C	C	C	C	C	C	C	C	C	C	C	C	C	C	C	C	C	C	C
NC_017626	36953	SYN	C	A	A	A	A	A	A	A	A	A	A	A	A	A	C	A	A	A	A	A	A	C	A	A	A	C	A	C	A	A	C	C	A	A	A	A	A	A	A	A	A	A	A	A	A	A	A
NC_017626	36965	SYN	T	T	T	C	C	C	C	C	C	C	C	C	C	C	C	C	C	T	C	C	C	T	T	T	T	T	T	C	C	C	C	T	C	C	C	T	C	C	C	C	C	C	T	C	T	C	C
NC_017626	37058	SYN	G	T	G	G	G	G	G	G	G	G	G	G	G	G	G	G	G	G	G	G	G	G	G	G	G	G	G	T	G	G	T	G	G	G	G	G	G	G	G	G	G	G	G	G	G	G	G
NC_017626	37073	SYN	G	G	A	G	G	G	G	G	G	G	G	G	G	G	G	G	G	A	G	G	G	G	A	A	A	G	A	G	G	G	G	G	G	G	G	A	G	G	G	G	G	G	A	G	A	G	G
NC_017626	37109	SYN	T	T	C	T	T	T	T	T	T	T	T	T	T	T	T	T	T	C	T	T	T	T	C	C	C	T	C	C	T	T	C	T	T	T	T	C	T	T	T	T	T	T	C	T	C	T	T
NC_017626	37117	NSYN	C	C	T	C	C	C	C	C	C	C	C	C	C	C	C	C	C	T	C	C	C	C	C	C	C	C	C	C	C	C	C	C	C	C	C	T	C	C	C	C	C	C	C	C	C	C	C
NC_017626	37124	SYN	T	T	T	T	T	T	T	T	T	T	T	T	T	T	T	T	T	T	T	T	T	T	T	T	T	T	T	T	T	T	A	T	T	T	T	T	T	T	T	T	T	T	T	T	T	T	T
NC_017626	37139	SYN	C	C	C	C	C	C	C	C	C	C	C	C	C	C	C	C	C	C	C	C	C	C	C	C	C	C	C	T	C	C	C	C	C	C	C	C	C	C	C	C	C	C	C	C	C	C	C
NC_017626	37187	SYN	C	C	C	T	T	T	T	T	T	T	T	T	T	T	C	T	T	C	T	T	T	C	C	C	T	C	T	C	T	T	C	C	T	T	T	C	T	T	T	T	T	T	C	T	T	T	T
NC_017626	37199	SYN	G	G	A	G	G	G	G	G	G	G	G	G	G	G	G	G	G	A	G	G	G	G	A	A	G	G	G	G	G	G	G	G	G	G	G	A	G	G	G	G	G	G	A	G	G	G	G
NC_017626	37214	SYN	T	G	G	T	T	T	T	T	T	T	T	T	T	T	T	T	T	G	T	T	T	T	G	G	T	T	T	G	T	T	G	T	T	T	T	G	T	T	T	T	T	T	G	T	T	T	T
NC_017626	37220	SYN	T	G	T	G	G	G	G	G	G	G	G	G	G	G	T	G	G	T	G	G	G	T	T	T	G	T	G	T	G	G	T	T	G	G	G	T	G	G	G	G	G	G	T	G	G	G	G
NC_017626	37235	SYN	T	T	T	G	G	G	G	G	G	G	G	G	G	G	G	G	G	T	G	G	G	T	T	T	G	T	G	T	G	G	T	T	G	G	G	T	G	G	G	G	G	G	T	G	G	G	G
NC_017626	37247	SYN	C	C	C	A	A	A	A	A	A	A	A	A	A	A	A	A	A	C	A	A	A	C	C	C	A	C	A	C	A	A	C	C	A	A	A	C	A	A	A	A	A	A	C	A	A	A	A
NC_017626	37273	NSYN	A	A	A	A	A	A	A	A	A	A	A	A	A	A	A	A	A	A	A	A	A	A	A	A	A	A	A	A	A	A	A	A	A	A	A	A	A	A	A	A	A	A	A	A	A	A	A
NC_017626	37304	NSYN	G	G	G	G	G	G	G	T	G	G	G	G	G	G	G	G	G	G	G	G	G	G	G	G	G	G	G	G	G	G	G	G	G	G	G	G	G	G	G	G	G	G	G	G	G	G	G
NC_017626	37324	intergenic	C	C	C	C	C	C	C	C	C	C	C	C	C	C	C	C	C	T	C	C	C	C	C	C	C	C	C	C	C	C	C	C	C	C	C	C	C	C	C	C	C	C	C	C	C	C	C
NC_017626	37387	SYN	T	T	T	T	T	T	T	T	T	T	T	T	T	T	T	T	T	T	T	T	T	T	T	T	T	T	T	C	T	T	T	T	T	T	T	T	T	T	T	T	T	T	T	T	T	T	T
NC_017626	37423	SYN	A	A	G	A	A	A	A	A	A	A	A	A	A	A	G	A	A	G	A	A	A	A	G	G	A	A	A	A	A	A	A	A	A	A	A	G	A	A	A	A	A	A	G	A	A	A	A
NC_017626	37438	SYN	C	C	T	C	C	C	C	C	C	C	C	C	C	C	T	C	C	T	C	C	C	C	T	T	C	C	C	C	C	C	C	C	C	C	C	T	C	C	C	C	C	C	T	C	C	C	C
NC_017626	37450	SYN	C	C	C	C	C	C	C	C	C	C	C	C	C	C	C	C	C	C	C	C	C	C	C	C	C	C	C	T	C	C	C	C	C	C	C	C	C	C	C	C	C	C	C	C	C	C	C
NC_017626	37453	SYN	C	C	C	C	C	C	C	C	C	C	C	C	C	C	C	C	C	C	C	C	C	C	C	C	C	C	C	C	C	C	G	C	C	C	C	C	C	C	C	C	C	C	C	C	C	C	C
NC_017626	37483	SYN	C	C	C	C	C	C	C	C	C	C	C	C	C	C	C	C	C	C	C	C	C	C	C	C	C	C	C	C	C	C	C	C	C	C	C	C	C	C	C	C	C	C	C	C	C	C	C
NC_017626	37498	SYN	G	G	G	G	G	G	G	G	G	G	G	G	G	G	G	G	G	A	G	G	G	G	G	G	G	G	G	G	G	G	G	G	G	G	G	G	G	G	G	G	G	G	G	G	G	G	G
NC_017626	37507	SYN	C	C	T	C	C	C	C	C	C	C	C	C	C	C	T	C	C	T	C	C	C	C	T	T	C	C	C	T	C	C	C	C	C	C	C	T	C	C	C	C	C	C	T	C	C	C	C
NC_017626	37513	SYN	G	G	A	G	G	G	G	G	G	G	G	G	G	G	G	G	G	A	G	G	G	G	A	A	G	G	G	G	G	G	G	G	G	G	G	A	G	G	G	G	G	G	A	G	G	G	G
NC_017626	37543	SYN/SYN	G	G	T	A	G	G	A	A	A	A	A	A	A	A	G	A	G	T	A	A	A	G	T	T	A	G	A	G	A	A	G	G	A	A	A	T	A	A	A	A	A	A	T	A	A	A	A
NC_017626	37591	SYN/SYN	G	C	G	G	T	T	G	G	G	G	G	G	G	G	C	G	T	G	G	G	G	G	G	G	G	G	G	C	G	G	G	G	G	G	G	G	G	G	G	G	G	G	G	G	G	G	G
NC_017626	37597	SYN/SYN	C	C	C	C	C	C	C	T	C	C	C	C	C	C	C	C	C	C	C	C	C	C	C	C	C	C	C	C	C	C	C	C	C	C	C	C	C	C	C	C	C	C	C	C	C	C	C
NC_017626	37618	SYN	C	C	C	C	T	T	C	C	C	C	C	C	C	C	C	C	T	C	C	C	C	C	C	C	C	C	C	C	C	C	C	C	C	C	C	C	C	C	C	C	C	C	C	C	C	C	C
NC_017626	37633	SYN	A	A	A	G	A	A	G	G	G	G	G	G	G	G	A	G	A	A	G	G	G	A	A	A	G	A	G	A	G	G	G	A	G	G	G	A	G	G	G	G	G	G	A	G	G	G	G
NC_017626	37646	SYN	T	T	T	T	C	C	T	T	T	T	T	T	T	T	T	T	C	T	T	T	T	T	T	T	T	T	T	T	T	T	T	T	T	T	T	T	T	T	T	T	T	T	T	T	T	T	T
NC_017626	37660	SYN	C	C	T	C	C	C	C	C	C	C	C	C	C	C	C	C	C	T	C	C	C	C	T	T	C	C	C	C	C	C	C	C	C	C	C	T	C	C	C	C	C	C	T	C	C	C	C
NC_017626	37663	SYN	C	C	C	G	C	C	G	G	G	G	G	G	G	G	C	G	C	C	G	G	G	C	C	C	G	C	G	C	G	G	G	C	G	G	G	C	G	G	G	G	G	G	C	G	G	G	G
NC_017626	37666	SYN	C	C	C	T	C	C	T	T	T	T	T	T	T	T	C	T	C	C	T	T	T	C	C	C	T	C	T	C	T	T	T	C	T	T	T	C	T	T	T	T	T	T	C	T	T	T	T
NC_017626	37702	SYN	A	A	A	A	A	A	A	A	A	A	A	A	A	A	A	A	A	A	A	A	A	A	A	A	A	A	A	A	A	A	A	A	A	A	A	A	A	A	A	A	A	A	A	A	A	A	A
NC_017626	37714	SYN	T	T	T	T	C	C	T	T	T	T	T	T	T	T	T	T	C	T	T	T	T	T	T	T	T	T	T	T	T	T	T	T	T	T	T	T	T	T	T	T	T	T	T	T	T	T	T
NC_017626	37726	SYN	A	A	A	A	G	G	A	A	A	A	A	A	A	A	A	A	G	A	A	A	A	A	A	A	A	A	A	A	A	A	A	A	A	A	A	A	A	A	A	A	A	A	A	A	A	A	A
NC_017626	37741	SYN	T	T	T	T	C	C	T	T	T	T	T	T	T	T	T	T	C	T	T	T	T	T	T	T	T	T	T	T	T	T	T	T	T	T	T	T	T	T	T	T	T	T	T	T	T	T	T
NC_017626	37753	SYN	T	C	C	C	C	C	C	C	C	C	C	C	C	C	C	C	C	C	C	C	C	T	C	C	C	T	C	C	C	C	C	T	C	C	C	C	C	C	C	C	C	C	C	C	C	C	C
NC_017626	37771	SYN/SYN	G	A	A	A	G	G	A	A	A	A	A	A	A	A	A	A	G	A	A	A	A	G	A	A	A	G	A	A	A	A	A	G	A	A	A	A	A	A	A	A	A	A	A	A	A	A	A
NC_017626	37777	SYN/SYN	G	G	G	G	C	C	G	G	G	G	G	G	G	G	G	G	C	G	G	G	G	G	G	G	G	G	G	G	G	G	G	G	G	G	G	G	G	G	G	G	G	G	G	G	G	G	G
NC_017626	37789	SYN	G	G	G	G	G	G	G	G	G	G	G	G	G	G	G	G	G	G	G	G	G	G	G	G	G	G	G	G	G	G	G	G	G	G	G	G	G	G	G	G	G	G	G	G	G	G	G
NC_017626	37819	SYN	G	G	G	G	A	A	G	G	G	G	G	G	G	G	G	G	A	G	G	G	G	G	G	G	G	G	G	G	G	G	G	G	G	G	G	G	G	G	G	G	G	G	G	G	G	G	G
NC_017626	37831	SYN	C	C	C	C	T	T	C	C	C	C	C	C	C	C	C	C	T	C	C	C	C	C	C	C	C	C	C	C	C	C	C	C	C	C	C	C	C	C	C	C	C	C	C	C	C	C	C
NC_017626	37849	SYN	C	C	C	C	C	C	C	C	C	C	T	C	C	C	C	T	C	C	T	C	C	C	C	C	C	C	C	C	C	C	C	C	C	C	C	C	C	C	C	C	C	C	C	C	C	C	C
NC_017626	37858	SYN	C	C	C	C	C	C	C	C	C	C	T	C	C	C	C	T	C	C	T	C	C	C	C	C	C	C	C	C	C	C	C	C	C	C	C	C	C	C	C	C	C	C	C	C	C	C	C
NC_017626	37879	SYN	T	T	T	C	C	C	C	C	C	C	C	C	C	C	C	C	C	T	C	C	C	T	T	T	C	T	C	C	C	C	C	T	C	C	C	T	C	C	C	C	C	C	T	C	C	C	C
NC_017626	37906	SYN	C	C	C	C	C	C	C	C	C	C	C	C	C	C	C	C	C	C	C	C	C	C	C	C	C	C	C	C	C	C	C	C	C	C	C	T	C	C	C	C	C	C	C	C	C	C	C
NC_017626	37927	SYN	C	C	C	C	T	T	C	C	C	C	C	C	C	C	C	C	T	C	C	C	C	C	C	C	C	C	C	C	C	C	C	C	C	C	C	C	C	C	C	C	C	C	C	C	C	C	C
NC_017626	37957	SYN	C	C	C	C	C	C	C	C	C	C	C	C	C	C	C	C	C	C	C	C	C	C	C	C	C	C	C	C	C	C	T	C	C	C	C	C	C	C	C	C	C	C	C	C	C	C	C
NC_017626	37990	SYN	T	T	T	T	T	T	T	T	T	T	T	T	T	T	C	T	T	T	T	T	T	T	T	T	T	T	T	C	T	T	T	T	T	T	T	T	T	T	T	T	T	T	T	T	T	T	T
NC_017626	38035	SYN	C	C	C	T	C	C	T	T	T	T	C	T	T	T	C	C	C	C	C	T	T	C	C	C	T	C	T	C	T	T	T	C	T	T	T	C	T	T	T	T	T	T	C	T	T	T	T
NC_017626	38041	SYN	G	G	G	G	G	G	G	A	G	G	A	G	G	G	G	A	G	G	A	G	G	G	G	G	G	G	G	G	G	G	G	G	G	G	G	G	G	G	G	G	G	G	G	G	G	G	G
NC_017626	38053	SYN	C	C	C	T	C	C	T	T	T	T	C	T	T	T	C	C	C	C	C	T	T	C	C	C	T	C	T	C	T	T	T	C	T	T	T	C	T	T	T	T	T	T	C	T	T	T	T
NC_017626	38065	SYN	C	C	C	C	C	C	C	C	C	C	C	C	C	C	A	C	C	C	C	C	C	C	C	C	C	C	C	A	C	C	C	C	C	C	C	C	C	C	C	C	C	C	C	C	C	C	C
NC_017626	38077	SYN	G	G	G	G	G	G	G	G	G	G	A	G	G	G	G	A	G	G	A	G	G	G	G	G	G	G	G	G	G	G	G	G	G	G	G	G	G	G	G	G	G	G	G	G	G	G	G
NC_017626	38137	SYN	G	G	G	G	G	G	G	G	G	G	G	G	G	G	G	G	G	G	G	G	G	G	G	G	G	G	G	G	G	G	G	G	G	G	G	G	G	G	G	G	G	G	G	G	G	G	G
NC_017626	38164	SYN	G	T	T	T	T	T	T	T	T	T	T	T	T	T	T	T	T	T	T	T	T	G	T	T	T	G	T	T	T	T	T	G	T	T	T	T	T	T	T	T	T	T	T	T	T	T	T
NC_017626	38170	SYN	C	C	C	C	C	C	C	C	C	C	C	C	C	C	C	C	C	C	C	C	C	C	C	C	C	C	C	T	C	C	C	C	C	C	C	C	C	C	C	C	C	C	C	C	C	C	C
NC_017626	38173	SYN	C	T	C	T	C	C	T	T	T	T	C	T	T	T	C	C	C	C	C	T	T	C	C	C	T	C	T	C	T	T	T	C	T	T	T	C	T	T	T	T	T	T	C	T	T	T	T
NC_017626	38176	SYN	C	C	T	C	C	C	C	C	C	C	C	C	C	C	C	C	C	T	C	C	C	C	T	T	C	C	C	C	C	C	C	C	C	C	C	T	C	C	C	C	C	C	T	C	C	C	C
NC_017626	38179	SYN	G	G	G	G	G	G	G	G	G	G	G	G	G	G	G	G	G	G	G	G	G	G	G	G	G	G	G	G	G	G	G	G	G	G	G	G	G	G	G	G	G	G	G	G	G	G	G
NC_017626	38206	SYN	C	C	T	C	C	C	C	C	C	C	C	C	C	C	C	C	C	T	C	C	C	C	T	T	C	C	C	C	C	C	C	C	C	C	C	T	C	C	C	C	C	C	T	C	C	C	C
NC_017626	38230	SYN	G	A	A	A	G	G	A	A	A	A	G	A	A	A	G	G	G	A	G	A	G	G	A	A	A	G	A	G	A	A	G	G	A	A	A	A	A	A	A	A	A	A	A	A	A	A	A
NC_017626	38239	SYN/SYN	C	C	C	C	G	G	C	C	C	C	G	C	C	C	G	G	G	C	G	C	C	C	C	C	C	C	C	G	C	C	C	C	C	C	C	C	C	C	C	C	C	C	C	C	C	C	C
NC_017626	38272	SYN	T	T	T	T	T	T	T	T	T	T	T	T	T	T	C	T	T	T	T	T	T	T	T	T	T	T	T	T	T	T	T	T	T	T	T	T	T	T	T	T	T	T	T	T	T	T	T
NC_017626	38284	SYN	T	T	T	T	C	C	T	T	T	T	C	T	T	T	T	C	C	T	C	T	T	T	T	T	T	T	T	C	T	T	T	T	T	T	T	T	T	T	T	T	T	T	T	T	T	T	T
NC_017626	38326	SYN	A	A	A	A	A	A	A	A	A	A	G	A	A	A	A	G	A	A	G	A	A	A	A	A	A	A	A	G	A	A	A	A	A	A	A	A	A	A	A	A	A	A	A	A	A	A	A
NC_017626	38344	SYN	T	T	T	T	C	C	T	T	T	T	C	T	T	T	C	C	C	T	C	T	T	T	T	T	T	T	T	C	T	T	T	T	T	T	T	T	T	T	T	T	T	T	T	T	T	T	T
NC_017626	38350	SYN/SYN	A	A	A	A	G	G	A	A	A	A	G	A	A	A	G	G	G	A	G	A	A	A	A	A	A	A	A	G	A	A	A	A	A	A	A	A	A	A	A	A	A	A	A	A	A	A	A
NC_017626	38386	SYN	T	T	T	T	C	C	T	T	T	T	C	T	T	T	C	C	C	T	C	T	T	T	T	T	T	T	T	C	T	T	T	T	T	T	T	T	T	T	T	T	T	T	T	T	T	T	T
NC_017626	38392	SYN/SYN	T	T	T	T	C	C	T	T	T	T	C	T	T	T	C	C	C	T	C	T	T	T	T	T	T	T	T	C	T	T	T	T	T	T	T	T	T	T	T	T	T	T	T	T	T	T	T
NC_017626	38395	SYN	T	T	T	T	C	C	T	T	T	T	C	T	T	T	C	C	C	T	C	T	T	T	T	T	T	T	T	C	T	T	T	T	T	T	T	T	T	T	T	T	T	T	T	T	T	T	T
NC_017626	38419	SYN	A	A	A	A	G	G	A	A	A	A	A	A	A	A	G	A	G	A	A	A	A	A	A	A	A	A	A	G	A	A	A	A	A	A	A	A	A	A	A	A	A	A	A	A	A	A	A
NC_017626	38428	SYN	C	C	C	T	C	C	T	T	T	T	T	T	T	T	C	T	C	C	T	T	T	C	C	C	C	C	C	C	T	T	T	C	T	T	T	C	T	T	T	T	T	T	C	T	T	T	T
NC_017626	38524	SYN	C	C	C	C	C	C	C	C	C	C	C	C	C	C	T	C	C	C	C	C	C	C	C	C	C	C	C	C	C	C	C	C	C	C	C	C	C	C	C	C	C	C	C	C	C	C	C
NC_017626	38548	SYN	A	A	A	A	C	C	A	A	A	A	C	A	A	A	C	C	C	A	C	A	A	A	A	A	A	A	A	C	A	A	A	A	A	A	A	A	A	A	A	A	A	A	A	A	A	A	A
NC_017626	38554	SYN	C	C	C	C	T	T	C	C	C	C	T	C	C	C	C	T	T	C	T	C	C	C	C	C	C	C	C	C	C	C	C	C	C	C	C	C	C	C	C	C	C	C	C	C	C	C	C
NC_017626	38599	SYN	T	T	T	T	C	C	T	T	T	T	C	T	T	T	C	C	C	T	C	T	T	T	T	T	T	T	T	C	T	T	T	T	T	T	T	T	T	T	T	T	T	T	T	T	T	T	T
NC_017626	38605	SYN	A	A	A	A	G	G	A	A	A	A	G	A	A	A	A	G	G	A	G	A	A	A	A	A	A	A	A	A	A	A	A	A	A	A	A	A	A	A	A	A	A	A	A	A	A	A	A
NC_017626	38614	SYN	C	C	C	T	C	T	T	T	T	T	C	T	T	T	T	C	C	C	C	T	T	C	C	C	C	C	C	T	T	T	T	C	T	T	T	C	T	T	T	T	T	T	C	T	T	T	T
NC_017626	38620	SYN	A	C	C	C	C	C	C	C	C	C	C	C	C	C	C	C	C	C	C	C	C	A	C	C	C	A	C	C	C	C	C	A	C	C	C	C	C	C	C	C	C	C	C	C	C	C	C
NC_017626	38626	NSYN	G	G	T	G	G	G	G	G	G	G	G	G	G	G	G	G	G	T	G	G	G	G	T	T	T	G	T	G	G	G	G	G	G	G	G	T	G	G	G	G	G	G	T	G	G	G	G
NC_017626	38638	SYN	C	C	C	C	T	T	C	C	C	C	T	C	C	C	T	T	T	C	T	C	C	C	C	C	C	C	C	C	C	C	C	C	C	C	C	C	C	C	C	C	C	C	C	C	C	C	C
NC_017626	38650	SYN/SYN	T	T	G	C	T	T	C	C	C	C	T	C	C	C	T	T	T	G	T	C	C	T	G	G	G	T	G	T	C	C	C	T	C	C	C	G	C	C	C	C	C	C	G	C	C	C	C
NC_017626	38656	SYN	T	C	T	T	C	C	T	T	T	T	C	T	T	T	C	C	C	T	C	T	T	T	T	T	T	T	T	T	T	T	T	T	T	T	T	T	T	T	T	T	T	T	T	T	T	T	T
NC_017626	38680	SYN	C	C	C	G	C	C	G	G	G	G	C	G	G	G	G	C	C	C	C	G	G	C	C	C	C	C	C	C	G	G	G	C	G	G	G	C	G	G	G	G	G	G	C	G	G	G	G
NC_017626	38683	SYN	C	C	C	C	C	T	C	C	C	C	C	C	C	C	C	C	C	C	C	C	C	C	C	C	C	C	C	T	C	C	C	C	C	C	C	C	C	C	C	C	C	C	C	C	C	C	C
NC_017626	38695	SYN	C	C	T	T	C	C	T	T	T	T	C	T	T	T	C	C	C	T	C	T	T	C	C	C	T	C	T	C	T	T	T	C	T	T	T	T	T	T	T	T	T	T	C	T	T	T	T
NC_017626	38704	SYN	C	C	C	C	C	C	C	C	C	C	C	C	C	C	C	C	C	C	C	C	C	C	C	C	C	C	C	C	C	C	C	C	C	C	C	C	C	C	C	C	C	C	C	C	C	C	C
NC_017626	38719	SYN	G	G	G	G	G	G	G	G	G	G	G	G	G	G	A	G	G	G	G	G	G	G	G	G	G	G	G	A	G	G	G	G	G	G	G	G	G	G	G	G	G	G	G	G	G	G	G
NC_017626	38728	SYN	A	A	A	A	G	G	A	A	A	A	G	A	A	A	G	G	G	A	G	A	A	A	G	G	A	A	A	A	A	A	A	A	A	A	A	A	A	A	A	A	A	A	G	A	A	A	A
NC_017626	38752	SYN/SYN	G	G	A	A	G	G	A	A	A	A	G	A	A	A	C	G	G	A	G	A	A	G	G	G	A	G	A	A	A	A	A	G	A	A	A	A	A	A	A	A	A	A	G	A	A	A	A
NC_017626	38764	SYN	C	C	C	C	C	C	C	C	C	C	C	C	C	C	T	C	C	C	C	C	C	C	C	C	C	C	C	C	C	C	C	C	C	C	C	C	C	C	C	C	C	C	C	C	C	C	C
NC_017626	38785	NSYN	C	A	A	A	C	C	A	A	A	A	C	A	A	A	C	C	C	A	C	A	A	C	C	C	A	C	A	C	A	A	A	C	A	A	A	A	A	A	A	A	A	A	C	A	A	A	A
NC_017626	38798	SYN	C	C	C	C	T	T	C	C	C	C	T	C	C	C	C	T	T	C	T	C	C	C	C	C	C	C	C	C	C	C	C	C	C	C	C	C	C	C	C	C	C	C	C	C	C	C	C
NC_017626	38821	SYN	T	T	T	T	C	C	T	T	T	T	C	T	T	T	C	C	C	T	C	T	T	T	T	T	T	T	T	T	T	T	T	T	T	T	T	T	T	T	T	T	T	T	T	T	T	T	T
NC_017626	38839	SYN	G	G	G	G	C	C	G	G	G	G	C	G	G	G	C	C	C	G	C	G	G	G	G	G	G	G	G	C	G	G	G	G	G	G	G	G	G	G	G	G	G	G	G	G	G	G	G
NC_017626	38848	SYN	G	A	G	G	G	G	G	G	G	G	G	G	G	G	G	G	G	G	G	G	G	G	A	A	G	G	G	G	G	G	G	G	G	G	G	G	G	G	G	G	G	G	A	G	G	G	G
NC_017626	38851	SYN	C	C	C	C	T	T	C	C	C	C	T	C	C	C	T	T	T	C	T	C	C	C	C	C	C	C	C	T	C	C	C	C	C	C	C	C	C	C	C	C	C	C	C	C	C	C	C
NC_017626	38857	SYN	G	G	G	G	A	A	G	G	G	G	A	G	G	G	A	A	A	G	A	G	G	G	G	G	G	G	G	A	G	G	G	G	G	G	G	G	G	G	G	G	G	G	G	G	G	G	G
NC_017626	38866	SYN	T	T	C	C	T	T	C	C	C	C	T	C	C	C	T	T	T	C	T	C	C	T	T	T	C	T	C	T	C	C	C	T	C	C	C	C	C	C	C	C	C	C	T	C	C	C	C
NC_017626	38875	SYN	T	T	C	C	T	T	C	C	C	C	T	C	C	C	T	T	T	C	T	C	C	T	T	T	C	T	C	T	C	C	C	T	C	C	C	C	C	C	C	C	C	C	T	C	C	C	C
NC_017626	38902	SYN	T	C	T	T	C	C	T	T	T	T	C	T	T	T	C	C	C	T	C	T	T	T	T	T	T	T	T	C	T	T	T	T	T	T	T	T	T	T	T	T	T	T	T	T	T	T	T
NC_017626	38932	SYN	T	T	C	C	C	C	C	C	C	C	C	C	C	C	C	C	C	C	C	C	C	T	C	C	C	T	C	T	C	C	C	T	C	C	C	C	C	C	C	C	C	C	C	C	C	C	C
NC_017626	38935	SYN	C	C	C	C	T	T	C	C	C	C	T	C	C	C	T	T	T	C	T	C	C	C	C	C	C	C	C	T	C	C	C	C	C	C	C	C	C	C	C	C	C	C	C	C	C	C	C
NC_017626	38950	SYN	C	C	C	C	T	T	C	C	C	C	T	C	C	C	T	T	T	C	T	C	C	C	C	C	C	C	C	T	C	C	C	C	C	C	C	C	C	C	C	C	C	C	C	C	C	C	C
NC_017626	39004	NSYN	A	A	A	A	A	A	A	A	A	A	A	A	A	A	A	A	A	A	A	A	A	A	A	A	A	A	A	C	A	A	A	A	A	A	A	A	A	A	A	A	A	A	A	A	A	A	A
NC_017626	39019	SYN	T	T	C	C	C	C	C	C	C	C	C	C	C	C	T	C	C	C	C	C	C	T	T	T	C	T	C	C	C	C	C	T	C	C	C	C	C	C	C	C	C	C	T	C	C	C	C
NC_017626	39022	SYN	C	C	C	C	C	C	C	C	C	C	C	C	C	C	T	C	C	C	C	C	C	C	C	C	C	C	C	C	C	C	C	C	C	C	C	C	C	C	C	C	C	C	C	C	C	C	C
NC_017626	39067	SYN	C	C	C	C	T	T	C	C	C	C	T	C	C	C	C	T	T	C	T	C	C	C	T	T	C	C	C	T	C	C	C	C	C	C	C	C	C	C	C	C	C	C	T	C	C	C	C
NC_017626	39070	SYN	C	C	T	T	C	C	T	T	T	T	C	T	T	T	C	C	C	T	C	T	T	C	C	C	T	C	T	C	T	T	T	C	T	T	T	T	T	T	T	T	T	T	C	T	T	T	T
NC_017626	39082	SYN	G	G	G	G	A	A	G	G	G	G	A	G	G	G	G	A	A	G	A	G	G	G	G	G	G	G	G	A	G	G	G	G	G	G	G	G	G	G	G	G	G	G	G	G	G	G	G
NC_017626	39151	SYN	C	C	C	C	T	T	C	C	C	C	T	C	C	C	C	T	T	C	T	C	C	C	C	C	C	C	C	T	C	C	C	C	C	C	C	C	C	C	C	C	C	C	C	C	C	C	C
NC_017626	39158	NSYN	T	A	A	A	A	A	A	A	A	A	A	A	A	A	A	A	A	A	A	A	A	T	A	A	A	T	A	A	A	A	A	T	A	A	A	A	A	A	A	A	A	A	A	A	A	A	A
NC_017626	39166	SYN	T	T	C	T	C	C	T	T	T	T	C	T	T	T	T	C	C	C	C	T	T	T	C	C	C	T	C	C	T	T	T	T	T	T	T	C	T	T	T	T	T	T	C	T	C	T	T
NC_017626	39190	SYN	T	T	C	T	T	T	T	T	T	T	T	T	T	T	T	T	T	C	T	T	T	T	T	T	C	T	C	T	T	T	T	T	T	T	T	C	T	T	T	T	T	T	T	T	C	T	T
NC_017626	39196	SYN	A	A	A	A	A	A	G	G	A	A	A	A	A	A	A	A	A	A	A	A	A	A	A	A	A	A	A	A	A	A	G	A	G	G	G	A	A	A	A	A	G	A	A	A	A	A	A
NC_017626	39199	SYN	T	T	T	T	C	C	T	T	T	T	C	T	T	T	T	C	C	T	C	T	T	T	T	T	T	T	T	C	T	T	T	T	T	T	T	T	T	T	T	T	T	T	T	T	T	T	T
NC_017626	39205	SYN	G	G	G	A	G	G	G	G	A	A	G	A	A	A	G	G	G	G	G	A	A	G	G	G	G	G	G	G	A	A	G	G	G	G	G	G	A	A	G	A	G	A	G	A	G	A	A
NC_017626	39211	SYN	C	C	C	C	T	T	C	C	C	C	T	C	C	C	C	T	T	C	T	C	C	C	C	C	C	C	C	T	C	C	C	C	C	C	C	C	C	C	C	C	C	C	C	C	C	C	C
NC_017626	39220	SYN	T	C	T	T	T	T	T	T	T	T	T	T	T	T	T	T	T	T	T	T	T	T	C	C	T	T	T	T	T	T	T	T	T	T	T	T	T	T	T	T	T	T	C	T	T	T	T
NC_017626	39235	SYN	C	C	C	C	C	C	C	C	C	C	C	C	C	C	T	C	C	C	C	C	C	C	C	C	C	C	C	C	C	C	C	C	C	C	C	C	C	C	C	C	C	C	C	C	C	C	C
NC_017626	39244	SYN	T	C	T	T	C	C	T	T	T	T	T	T	T	T	T	T	C	T	T	T	T	T	C	C	T	T	T	C	T	T	T	T	T	T	T	T	T	T	T	T	T	T	C	T	T	T	T
NC_017626	39256	SYN	T	T	T	T	T	T	T	T	T	T	T	T	T	T	C	T	T	T	T	T	T	T	T	T	T	T	T	T	T	T	T	T	T	T	T	T	T	T	T	T	T	T	T	T	T	T	T
NC_017626	39283	SYN	G	G	A	G	G	G	G	G	G	G	G	G	G	G	A	G	G	A	G	G	G	G	G	G	A	G	A	G	G	G	G	G	G	G	G	A	G	G	G	G	G	G	G	G	A	G	G
NC_017626	39292	SYN	C	C	C	T	T	T	C	T	T	T	T	T	T	T	C	T	T	C	T	T	T	C	T	T	C	C	C	T	T	T	T	C	C	C	C	C	T	T	T	T	C	T	T	T	C	T	T
NC_017626	39313	SYN	C	C	C	C	T	T	C	C	C	C	C	C	C	C	C	C	T	C	C	C	C	C	C	C	C	C	C	T	C	C	C	C	C	C	C	C	C	C	C	C	C	C	C	C	C	C	C
NC_017626	39328	SYN	C	T	T	T	C	C	T	T	T	T	C	T	T	T	T	C	C	T	C	T	T	C	T	T	T	C	T	C	T	T	T	C	T	T	T	T	T	T	T	T	T	T	T	T	T	T	T
NC_017626	39340	SYN	A	A	G	A	G	G	G	A	A	A	G	A	A	A	G	G	G	G	G	A	A	A	A	A	G	A	G	G	A	A	A	A	G	G	G	G	A	A	A	A	G	A	A	A	G	A	A
NC_017626	39358	SYN	C	C	C	C	C	C	C	C	C	C	C	C	C	C	C	C	C	C	C	C	C	C	C	C	C	C	C	C	C	C	T	C	C	C	C	C	C	C	C	C	C	C	C	C	C	C	C
NC_017626	39364	SYN	T	T	C	T	T	T	T	T	T	T	T	T	T	T	T	T	T	C	T	T	T	T	T	T	C	T	C	T	T	T	T	T	T	T	T	C	T	T	T	T	T	T	T	T	C	T	T
NC_017626	39367	SYN	G	G	G	G	G	G	G	G	G	G	G	G	G	G	G	G	G	G	G	G	G	G	G	G	G	G	G	G	G	G	G	G	G	G	G	G	G	G	G	G	G	G	G	G	G	G	G
NC_017626	39373	NSYN	C	C	C	G	G	G	C	G	G	G	G	G	G	G	G	G	G	C	G	G	G	C	G	G	C	C	C	C	G	G	G	C	C	C	C	C	G	G	G	G	C	G	G	G	C	G	G
NC_017626	39376	SYN	T	T	C	T	T	T	T	T	T	T	T	T	T	T	T	T	T	C	T	T	T	T	T	T	C	T	C	T	T	T	T	T	T	T	T	C	T	T	T	T	T	T	T	T	C	T	T
NC_017626	39383	SYN	T	C	C	C	C	C	C	C	C	C	C	C	C	C	C	C	C	C	C	C	C	T	C	C	C	T	C	C	C	C	C	T	C	C	C	C	C	C	C	C	C	C	C	C	C	C	C
NC_017626	39388	SYN	A	A	G	A	A	A	A	A	A	A	A	A	A	A	A	A	A	G	A	A	A	A	A	A	G	A	G	A	A	A	A	A	A	A	A	G	A	A	A	A	A	A	A	A	G	A	A
NC_017626	39412	SYN	T	C	C	C	C	C	T	C	C	C	C	C	C	C	C	C	C	C	C	C	C	T	C	C	C	T	C	C	C	C	C	T	T	T	T	C	C	C	C	C	T	C	C	C	C	C	C
NC_017626	39418	SYN	T	T	C	T	C	C	T	T	T	T	T	T	T	T	T	T	C	C	T	T	T	T	T	T	C	T	C	C	T	T	T	T	T	T	T	C	T	T	T	T	T	T	T	T	C	T	T
NC_017626	39439	SYN	A	G	G	G	G	G	A	G	G	G	G	G	G	G	A	G	G	G	G	G	G	A	G	G	G	A	G	G	G	G	G	A	A	A	A	G	G	G	G	G	A	G	G	G	G	G	G
NC_017626	39466	SYN	G	A	A	A	A	A	G	A	A	A	A	A	A	A	G	A	A	A	A	A	A	G	A	A	A	G	A	A	A	A	A	G	G	G	G	A	A	A	A	A	G	A	A	A	A	A	A
NC_017626	39496	SYN	G	G	G	G	G	G	G	G	G	G	G	G	G	G	G	G	G	G	G	G	G	G	G	G	G	G	G	G	A	G	G	G	G	G	G	G	G	G	G	G	G	G	G	G	G	G	G
NC_017626	39520	SYN	T	T	A	T	T	T	T	T	T	T	T	T	T	T	T	T	T	A	T	T	T	T	T	T	A	T	A	T	T	T	T	T	T	T	T	A	T	T	T	T	T	T	T	T	A	T	T
NC_017626	39550	SYN/SYN	T	C	C	C	T	T	G	C	C	C	C	C	C	C	T	C	T	C	C	C	C	T	C	C	C	T	C	G	C	C	C	T	G	G	G	C	C	C	C	C	G	C	C	C	C	C	C
NC_017626	39583	SYN	T	C	C	T	T	T	T	T	T	T	T	T	T	T	T	T	T	C	T	T	T	T	C	C	C	T	C	C	T	T	T	T	T	T	T	C	T	T	T	T	T	T	C	T	C	T	T
NC_017626	39586	SYN	T	C	C	C	T	T	T	C	C	C	C	C	C	C	T	C	T	C	C	C	C	T	C	C	C	T	C	C	C	C	C	T	T	T	T	C	C	C	C	C	T	C	C	C	C	C	C
NC_017626	39592	SYN	T	C	C	T	T	T	T	T	T	T	T	T	T	T	T	T	T	C	T	T	T	T	C	C	C	T	C	T	T	T	T	T	T	T	T	C	T	T	T	T	T	T	C	T	C	T	T
NC_017626	39601	SYN	A	G	G	G	A	A	A	G	G	G	A	G	G	G	A	A	A	G	A	G	G	A	G	G	G	A	G	A	G	G	G	A	A	A	A	G	G	G	G	G	A	G	G	G	G	G	G
NC_017626	39610	SYN	T	T	G	T	T	T	T	T	T	T	T	T	T	T	T	T	T	G	T	T	T	T	T	T	G	T	G	T	T	T	T	T	T	T	T	G	T	T	T	T	T	T	T	T	G	T	T
NC_017626	39619	SYN	T	T	C	T	T	T	T	T	T	T	T	T	T	T	T	T	T	C	T	T	T	T	T	T	C	T	C	T	T	T	T	T	T	T	T	C	T	T	T	T	T	T	T	T	C	T	T
NC_017626	39622	SYN	C	C	C	C	T	T	C	C	C	C	T	C	C	C	T	T	T	C	T	C	C	C	C	C	C	C	C	T	C	C	C	C	C	C	C	C	C	C	C	C	C	C	C	C	C	C	C
NC_017626	39646	SYN	G	G	G	G	G	G	G	T	G	G	G	G	G	G	G	G	G	G	G	G	G	G	G	G	G	G	G	G	G	G	T	G	G	G	G	G	G	G	G	G	G	G	G	G	G	G	G
NC_017626	39658	SYN	T	C	C	C	C	C	C	C	C	C	C	C	C	C	C	C	C	C	C	C	C	T	C	C	C	T	C	C	C	C	C	T	C	C	C	C	C	C	C	C	C	C	C	C	C	C	C
NC_017626	39664	SYN	G	G	G	G	A	A	G	G	G	G	A	G	G	G	A	A	A	G	A	G	G	G	G	G	G	G	G	A	G	G	G	G	G	G	G	G	G	G	G	G	G	G	G	G	G	G	G
NC_017626	39667	SYN	C	T	T	C	C	C	C	C	C	C	C	C	C	C	C	C	C	T	C	C	C	C	T	T	T	C	T	C	C	C	C	C	C	C	C	T	C	C	C	C	C	C	T	C	T	C	C
NC_017626	39724	SYN	C	C	T	C	T	T	C	C	C	C	C	C	C	C	C	C	T	T	C	C	C	C	C	C	T	C	T	C	C	C	C	C	C	C	C	T	C	C	C	C	C	C	C	C	T	C	C
NC_017626	39770	NSYN	C	C	C	C	C	C	C	C	C	C	C	C	C	C	C	C	C	C	C	C	C	C	C	C	C	C	C	C	C	C	C	C	C	C	C	C	C	C	C	A	C	C	C	C	C	C	C
NC_017626	39796	SYN	C	T	C	T	C	C	C	T	T	T	C	T	T	T	C	C	C	C	C	T	T	C	C	C	C	C	C	C	T	T	T	C	C	C	C	C	T	T	T	T	C	T	C	T	C	T	T
NC_017626	39817	SYN	G	G	G	G	G	G	G	G	G	G	G	G	G	G	G	G	G	G	G	G	G	G	G	G	G	G	G	G	G	G	G	G	G	G	G	G	G	G	G	G	G	G	G	G	G	C	C
NC_017626	39820	SYN	G	G	G	G	T	T	T	G	G	G	T	G	G	G	T	T	T	G	T	G	G	G	G	G	G	G	G	G	G	G	G	G	T	T	T	G	G	G	G	G	T	G	G	G	G	G	G
NC_017626	39835	SYN	C	C	C	C	C	C	C	C	C	C	C	C	C	C	C	C	C	C	C	C	C	C	C	C	C	C	C	T	C	C	C	C	C	C	C	C	C	C	C	C	C	C	C	C	C	C	C
NC_017626	39892	SYN	C	T	C	C	C	C	C	C	C	C	C	C	C	C	C	C	C	C	C	C	C	T	C	C	C	T	C	C	C	C	C	T	C	C	C	C	C	C	C	C	C	C	C	C	C	C	C
NC_017626	39901	SYN	A	A	A	A	A	A	T	A	A	A	A	A	A	A	A	A	A	A	A	A	T	A	A	A	A	A	A	A	A	A	A	A	T	T	T	A	A	A	A	A	T	A	A	A	A	A	A
NC_017626	39910	SYN	A	A	A	A	A	A	A	A	A	A	A	A	A	A	A	A	A	A	A	A	A	A	A	A	A	A	A	A	A	A	A	A	A	A	A	A	A	A	A	A	A	A	A	A	A	A	A
NC_017626	39925	SYN	T	T	C	T	T	T	T	T	T	T	T	T	T	T	T	T	T	C	T	T	T	T	C	C	C	T	C	T	T	T	T	T	T	T	T	C	T	T	T	T	T	T	C	T	C	T	T
NC_017626	39934	SYN	T	T	T	T	T	T	T	T	T	T	T	T	T	T	T	T	T	T	T	T	T	T	T	T	T	T	T	T	T	T	T	T	T	T	T	T	T	T	T	T	T	T	T	T	T	T	T
NC_017626	39941	NSYN	T	T	T	T	T	T	T	T	T	T	T	T	T	T	T	T	T	T	T	T	T	T	T	T	T	T	T	T	T	T	T	T	T	T	T	T	T	T	T	T	T	T	T	T	T	T	T
NC_017626	39949	SYN	T	T	T	T	T	T	T	T	T	T	T	T	T	T	T	T	T	T	T	T	T	T	T	T	T	T	T	T	T	T	T	T	T	T	T	T	T	T	T	T	T	T	T	T	T	T	T
NC_017626	39979	SYN	G	G	G	G	G	G	G	G	G	G	G	G	G	G	T	G	G	G	G	G	G	G	G	G	G	G	G	G	G	G	G	G	G	G	G	G	G	G	G	G	G	G	G	G	G	G	G
NC_017626	39985	SYN	C	C	C	C	C	C	C	C	C	C	C	C	C	C	C	C	C	C	C	C	C	C	C	C	C	C	C	T	C	C	C	C	C	C	C	C	C	C	C	C	C	C	C	C	C	C	C
NC_017626	39991	SYN	G	G	G	G	G	G	G	G	G	G	G	G	G	G	G	G	G	G	G	G	G	G	G	G	G	G	G	T	G	G	G	G	G	G	G	G	G	G	G	G	G	G	G	G	G	G	G
NC_017626	40018	SYN	T	T	T	T	C	C	T	T	T	T	C	T	T	T	T	C	C	T	C	T	T	T	T	T	T	T	T	C	T	T	T	T	T	T	T	T	T	T	T	T	T	T	T	T	T	T	T
NC_017626	40027	SYN	G	G	G	G	G	G	G	G	G	G	G	G	G	G	G	G	G	G	G	G	G	G	G	G	G	G	G	C	G	G	G	G	G	G	G	G	G	G	G	G	G	G	G	G	G	G	G
NC_017626	40030	SYN	C	C	C	T	C	C	T	T	T	T	C	T	T	T	C	C	C	C	C	T	T	C	C	C	C	C	C	C	T	T	T	C	T	T	T	C	T	T	T	T	T	T	C	T	C	T	T
NC_017626	40063	SYN	T	T	T	C	T	T	T	T	C	C	T	C	C	C	T	T	T	T	T	C	T	T	T	T	T	T	T	T	C	C	C	T	T	T	T	T	C	C	C	C	T	C	T	C	T	C	C
NC_017626	40075	SYN/SYN	C	C	C	G	C	C	C	C	G	G	C	G	G	G	C	C	C	C	C	G	C	C	C	C	C	C	C	T	G	G	G	C	C	C	C	C	G	G	G	G	C	G	C	G	C	G	G
NC_017626	40108	SYN	T	T	T	T	T	T	C	T	T	T	T	T	T	T	C	T	T	T	T	T	T	T	T	T	T	T	T	T	T	T	T	T	C	C	C	T	T	T	T	T	C	T	T	T	T	T	T
NC_017626	40160	SYN	C	C	C	C	T	T	C	C	C	T	T	T	C	T	C	T	T	C	T	C	T	C	C	C	C	C	C	C	T	C	T	C	C	C	C	C	C	C	T	T	C	C	C	C	C	C	C
NC_017626	40183	SYN	T	T	T	T	C	C	T	T	T	T	C	T	T	T	C	C	C	T	C	T	T	T	T	T	T	T	T	C	T	T	T	T	T	T	T	T	T	T	T	T	T	T	T	T	T	T	T
NC_017626	40214	SYN	C	C	C	C	C	C	C	C	C	C	C	C	T	C	C	C	C	C	C	T	C	C	C	C	C	C	C	C	C	T	C	C	C	C	C	C	C	T	C	C	C	C	C	C	C	T	T
NC_017626	40246	SYN	C	C	C	C	C	C	G	C	C	C	C	C	G	C	C	C	C	C	C	G	C	C	C	C	C	C	C	C	C	G	C	C	G	G	G	C	C	G	C	C	G	C	C	C	C	G	G
NC_017626	40270	SYN	C	C	C	C	C	C	T	C	C	C	C	C	C	C	C	C	C	C	C	C	C	C	C	C	C	C	C	C	C	C	C	C	T	T	T	C	C	C	C	C	T	C	C	C	C	C	C
NC_017626	40276	SYN	G	G	A	G	G	G	G	G	G	G	G	G	G	G	G	G	G	A	G	G	G	G	A	A	A	G	A	G	G	G	G	G	G	G	G	A	G	G	G	G	G	G	A	G	A	G	G
NC_017626	40285	SYN	T	T	C	T	T	T	T	T	T	T	T	T	T	T	T	T	T	C	T	T	T	T	C	C	C	T	C	T	T	T	T	T	T	T	T	C	T	T	T	T	T	T	C	T	C	T	T
NC_017626	40297	SYN	A	A	A	G	A	A	G	A	G	G	A	G	A	G	A	A	A	A	A	A	G	A	A	A	A	A	A	A	G	A	G	A	G	G	G	A	G	A	G	G	G	G	A	G	A	A	A
NC_017626	40315	SYN/SYN	C	T	C	C	A	A	C	C	C	C	A	C	C	C	T	A	A	C	A	C	C	C	C	C	C	C	C	C	C	C	C	C	C	C	C	C	C	C	C	C	C	C	C	C	C	C	C
NC_017626	40336	SYN	T	C	T	C	C	C	T	T	C	C	C	C	T	C	C	C	C	T	C	T	C	T	T	T	T	T	T	T	C	T	C	T	T	T	T	T	C	T	C	C	T	C	T	C	T	T	T
NC_017626	40339	SYN	C	C	C	C	C	C	T	C	C	C	C	C	T	C	C	C	C	C	C	T	C	C	C	C	C	C	C	C	C	T	C	C	T	T	T	C	C	T	C	C	T	C	C	C	C	T	T
NC_017626	40363	SYN	C	C	C	C	C	C	C	C	C	C	T	C	C	C	C	T	C	C	T	C	C	C	C	C	C	C	C	C	C	C	C	C	C	C	C	C	C	C	C	C	C	C	C	C	C	C	C
NC_017626	40375	SYN	C	T	C	T	C	C	C	C	T	T	C	T	C	T	T	C	C	C	C	C	T	C	C	C	C	C	C	C	T	C	T	C	C	C	C	C	T	C	T	T	C	T	C	T	C	C	C
NC_017626	40381	SYN	C	T	C	C	C	C	T	C	C	C	C	C	C	C	C	C	C	C	C	C	C	C	C	C	C	C	C	C	C	C	C	C	T	T	T	C	C	C	C	C	T	C	C	C	C	C	C
NC_017626	40387	SYN	T	T	T	C	T	T	T	T	C	C	T	C	C	C	T	T	T	T	T	C	C	T	T	T	T	T	T	T	C	C	C	T	T	T	T	T	C	C	C	C	T	C	T	C	T	C	C
NC_017626	40411	SYN	C	C	T	C	C	C	C	C	C	C	C	C	C	C	T	C	C	T	C	C	C	C	T	T	T	C	T	T	C	C	C	C	C	C	C	T	C	C	C	C	C	C	T	C	T	C	C
NC_017626	40438	SYN	G	G	G	G	G	G	T	G	G	G	G	G	G	G	G	G	G	G	G	G	G	G	G	G	G	G	G	G	G	G	G	G	T	T	T	G	G	G	G	G	T	G	G	G	G	G	G
NC_017626	40444	SYN	T	C	C	T	T	T	T	T	T	T	C	T	C	T	T	C	T	C	C	C	T	T	C	C	C	T	C	T	T	C	T	T	T	T	T	C	T	C	T	T	T	T	C	T	C	C	C
NC_017626	40474	SYN	C	C	C	C	C	C	C	C	C	C	C	C	C	C	C	C	C	C	C	C	C	C	C	C	C	C	C	C	C	C	C	C	C	C	C	C	C	C	C	C	C	C	C	C	C	C	C
NC_017626	40484	SYN	C	C	C	C	C	C	C	C	C	C	C	C	C	C	C	C	C	C	C	C	C	C	C	C	C	C	C	T	C	C	C	C	C	C	C	C	C	C	C	C	C	C	C	C	C	C	C
NC_017626	40492	SYN	C	C	C	C	C	C	C	C	C	C	C	C	T	C	C	C	C	C	C	T	C	C	C	C	C	C	C	C	C	T	C	C	C	C	C	C	C	T	C	C	C	C	C	C	C	T	T
NC_017626	40495	SYN	T	T	T	C	T	T	T	T	C	C	T	C	T	C	T	T	T	T	T	T	C	T	T	T	T	T	T	T	C	T	C	T	T	T	T	T	C	T	C	C	T	C	T	C	T	T	T
NC_017626	40501	SYN	T	C	T	C	T	T	T	T	C	C	C	C	C	C	T	C	T	T	C	C	C	T	T	T	T	T	T	C	C	C	C	T	T	T	T	T	C	C	C	C	T	C	T	C	T	C	C
NC_017626	40534	SYN	A	G	A	G	G	G	A	G	G	G	G	G	G	G	G	G	G	A	G	G	G	A	A	A	A	A	A	G	G	G	G	A	A	A	A	A	G	G	G	G	A	G	A	G	A	G	G
NC_017626	40561	intergenic	G	G	A	G	G	G	A	G	G	G	G	G	G	G	G	G	G	A	G	G	G	G	A	A	A	G	A	G	G	G	G	G	A	A	A	A	G	G	G	G	A	G	A	G	A	G	G
NC_017626	40588	intergenic	G	G	G	G	G	G	G	G	G	G	G	G	G	G	G	G	G	G	G	G	G	G	G	G	G	G	G	G	G	G	G	G	G	G	G	G	G	G	G	G	G	G	G	G	G	G	G
NC_017626	40594	intergenic	C	C	C	G	C	C	C	C	G	G	C	G	C	G	G	C	C	C	C	C	G	C	C	C	C	C	C	C	G	C	G	C	C	C	C	C	G	C	G	G	C	G	C	G	C	C	C
NC_017626	40744	SYN	G	G	G	G	G	G	G	G	G	G	G	G	T	G	G	G	G	G	G	G	G	G	G	G	G	G	G	G	G	T	G	G	G	G	G	G	G	G	G	G	G	G	G	G	G	G	G
NC_017626	40952	SYN	C	C	C	C	C	C	C	C	C	C	T	C	C	C	C	T	C	C	T	C	C	C	C	C	C	C	C	C	C	C	C	C	C	C	C	C	C	C	C	C	C	C	C	C	C	C	C
NC_017626	40964	NSYN	A	A	A	G	A	A	A	A	G	G	A	G	A	G	G	A	A	A	A	A	G	A	A	A	A	A	A	A	G	A	G	A	A	A	A	A	G	A	G	G	A	G	A	G	A	A	A
NC_017626	41003	SYN	C	C	C	C	C	C	C	T	C	C	C	C	C	C	C	C	C	C	C	C	C	C	C	C	C	C	C	C	C	C	C	C	C	C	C	C	C	C	C	C	C	C	C	C	C	C	C
NC_017626	41011	SYN	G	G	G	A	G	G	G	G	A	A	G	A	G	A	A	G	G	G	G	G	A	G	G	G	G	G	G	G	A	G	A	G	G	G	G	G	A	G	A	A	G	A	G	A	G	G	G
NC_017626	41020	SYN	C	C	C	C	C	C	C	C	C	C	C	C	C	C	C	C	C	C	C	C	C	C	C	C	C	C	C	C	C	C	C	C	C	C	C	C	C	C	C	C	C	C	C	C	C	C	C
NC_017626	41026	SYN	T	T	T	C	T	T	T	T	C	C	T	C	T	C	C	T	T	T	T	T	C	T	T	T	T	T	T	T	C	T	C	T	T	T	T	T	C	T	C	C	T	C	T	C	T	T	T
NC_017626	41038	SYN	T	T	T	A	T	T	T	T	A	A	T	A	T	A	A	T	T	T	T	T	A	T	T	T	T	T	T	T	A	T	A	T	T	T	T	T	A	T	A	A	T	A	T	A	T	T	T
NC_017626	41059	SYN	G	G	G	G	G	G	G	G	G	G	G	G	G	G	G	G	G	A	G	G	G	G	G	G	G	G	G	G	G	G	G	G	G	G	G	A	G	G	G	G	G	G	G	G	G	G	G
NC_017626	41089	SYN	T	T	T	C	T	T	T	T	C	C	T	C	T	C	C	T	T	T	T	T	C	T	T	T	T	T	T	T	C	T	C	T	T	T	T	T	C	T	C	C	T	C	T	C	T	T	T
NC_017626	41095	NSYN	A	A	A	T	A	A	A	A	T	T	A	T	A	T	T	A	A	A	A	A	T	A	A	A	A	A	A	A	T	A	T	A	A	A	A	A	T	A	T	T	A	T	A	T	A	A	A
NC_017626	41104	SYN	C	C	C	C	C	C	C	C	C	C	C	C	T	C	C	C	C	C	C	T	C	C	C	C	C	C	C	C	C	T	C	C	C	C	C	C	C	T	C	C	C	C	C	C	C	T	T
NC_017626	41107	SYN	C	C	C	C	C	C	C	C	C	C	C	C	C	C	C	C	C	C	C	C	C	C	T	T	C	C	C	C	C	C	C	C	C	C	C	C	C	C	C	C	C	C	T	C	C	C	C
NC_017626	41119	SYN	A	A	A	G	A	A	A	A	G	G	G	G	G	G	G	G	A	A	G	G	G	A	G	G	A	A	A	G	G	G	G	A	A	A	A	A	G	G	G	G	A	G	G	G	A	G	G
NC_017626	41180	SYN	T	T	T	T	C	C	T	T	T	T	T	T	T	T	T	T	C	T	T	T	T	T	T	T	T	T	T	T	T	T	T	T	T	T	T	T	T	T	T	T	T	T	T	T	T	T	T
NC_017626	41244	intergenic	G	G	G	G	A	A	G	G	G	G	G	G	G	G	G	G	A	G	G	G	G	G	G	G	G	G	G	G	G	G	G	G	G	G	G	G	G	G	G	G	G	G	G	G	G	G	G
NC_017626	41262	intergenic	C	C	C	C	C	C	C	C	C	C	A	C	C	C	C	A	C	C	A	C	C	C	C	C	C	C	C	C	C	C	C	C	C	C	C	C	C	C	C	C	C	C	C	C	C	C	C
NC_017626	41263	intergenic	C	C	C	C	T	T	C	C	C	C	C	C	C	C	C	C	T	C	C	C	C	C	C	C	C	C	C	C	C	C	C	C	C	C	C	C	C	C	C	C	C	C	C	C	C	C	C
NC_017626	41317	intergenic	C	C	C	C	C	A	C	C	C	C	A	C	C	C	C	A	C	C	A	C	C	C	C	C	C	C	C	C	C	C	C	C	C	C	C	C	C	C	C	C	C	C	C	C	C	C	C
NC_017626	41320	intergenic	G	G	G	G	G	G	G	G	G	G	G	G	C	G	G	G	G	G	G	C	G	G	G	G	G	G	G	G	G	C	G	G	G	G	G	G	G	C	G	G	G	G	G	G	G	C	C
NC_017626	41331	SYN	A	A	A	A	C	C	C	A	A	A	C	A	C	A	A	C	C	C	C	C	A	A	A	A	A	A	A	C	A	C	A	A	C	C	C	A	A	C	A	A	C	A	A	A	A	C	C
NC_017626	41346	SYN	C	C	C	C	C	C	C	C	C	C	C	C	C	C	C	C	C	C	C	C	C	C	C	C	T	C	T	C	C	C	C	C	C	C	C	T	C	C	C	C	C	C	C	C	T	C	C
NC_017626	41391	SYN	C	C	C	C	C	C	C	C	C	C	C	C	C	C	C	C	C	C	C	C	C	C	C	C	C	C	C	T	C	C	C	C	C	C	C	C	C	C	C	C	C	C	C	C	C	C	C
NC_017626	41394	SYN	C	T	C	C	C	C	C	T	C	T	C	T	C	T	T	C	C	C	C	C	T	C	C	C	C	C	C	C	T	C	T	C	C	C	C	C	C	C	T	T	C	C	C	C	C	C	C
NC_017626	41403	SYN	T	T	T	T	C	C	T	T	T	T	T	T	T	T	T	T	C	T	T	T	T	T	T	T	T	T	T	T	T	T	T	T	T	T	T	T	T	T	T	T	T	T	T	T	T	T	T
NC_017626	41406	SYN	C	C	C	C	C	C	C	C	C	C	T	C	C	C	C	T	C	C	T	C	C	C	C	C	C	C	C	C	C	C	C	C	C	C	C	C	C	C	C	C	C	C	C	C	C	C	C
NC_017626	41410	NSYN	G	G	G	G	G	G	G	G	G	G	G	G	G	G	G	G	G	G	G	G	G	G	A	A	G	G	G	G	G	G	G	G	G	G	G	G	G	G	G	G	G	G	A	G	G	G	G
NC_017626	41416	NSYN	C	C	C	C	C	C	C	C	C	C	C	C	C	C	C	C	C	C	C	C	C	C	C	C	T	C	T	C	C	C	C	C	C	C	C	T	C	C	C	C	C	C	C	C	T	C	C
NC_017626	41421	SYN	C	C	C	C	C	C	C	C	C	C	C	C	C	C	C	C	C	T	C	C	C	C	C	C	C	C	C	C	C	C	C	C	C	C	C	C	C	C	C	C	C	C	C	C	C	C	C
NC_017626	41455	NSYN	T	C	C	C	C	C	C	C	C	C	C	C	C	C	C	C	C	C	C	C	C	T	C	C	C	T	C	C	C	C	C	T	C	C	C	C	C	C	C	C	C	C	C	C	C	C	C
NC_017626	41472	NSYN	G	G	G	G	T	T	G	G	G	G	G	G	G	G	G	G	T	G	G	G	G	G	G	G	G	G	G	G	G	G	G	G	G	G	G	G	G	G	G	G	G	G	G	G	G	G	G
NC_017626	41473	NSYN	T	T	T	T	T	T	T	C	T	T	T	T	T	T	T	T	T	T	T	T	T	T	T	T	T	T	T	T	T	T	T	T	T	T	T	T	T	T	T	T	T	T	T	T	T	T	T
NC_017626	41481	SYN	A	A	A	A	A	A	A	A	A	A	C	A	A	A	A	C	A	C	C	A	A	A	A	A	A	A	A	A	A	A	A	A	A	A	A	A	A	A	A	A	A	A	A	A	A	A	A
NC_017626	41484	SYN	A	A	A	A	A	A	A	A	A	A	G	A	A	A	A	G	A	A	G	A	A	A	A	A	A	A	A	A	A	A	A	A	A	A	A	A	A	A	A	A	A	A	A	A	A	A	A
NC_017626	41485	NSYN/NSYN	C	G	C	C	T	T	C	G	C	C	C	C	C	C	C	C	T	C	C	C	C	C	T	T	C	C	C	C	C	C	C	C	C	C	C	C	C	C	C	C	C	C	T	C	C	C	C
NC_017626	41511	NSYN	C	C	C	C	T	T	C	C	C	C	C	C	C	C	C	C	T	C	C	C	C	C	C	C	C	C	C	C	C	C	C	C	C	C	C	C	C	C	C	C	C	C	C	C	C	C	C
NC_017626	41544	SYN	T	C	T	T	C	C	T	C	T	T	C	T	C	T	T	C	C	T	C	C	T	T	C	C	C	T	C	T	T	C	T	T	T	T	T	C	T	C	T	T	T	T	C	T	C	C	C
NC_017626	41552	NSYN	C	C	C	C	C	C	C	C	C	C	C	C	C	C	C	C	C	C	C	C	C	C	C	C	C	C	C	C	C	C	C	C	C	C	C	C	C	C	C	C	C	C	C	C	C	C	C
NC_017626	41589	SYN	G	G	G	G	G	G	G	G	G	G	A	G	G	G	G	A	G	G	A	G	G	G	G	G	G	G	G	A	G	G	G	G	G	G	G	G	G	G	G	G	G	G	G	G	G	G	G
NC_017626	41610	NSYN	G	G	G	G	G	G	G	G	G	G	G	G	G	G	G	G	G	G	G	G	G	G	G	G	G	G	G	G	G	G	G	G	G	G	G	G	G	T	G	G	G	G	G	G	G	G	G
NC_017626	41627	SYN	A	A	A	A	G	G	A	A	A	A	A	A	A	A	A	A	G	A	A	A	A	A	A	A	A	A	A	A	A	A	A	A	A	A	A	A	A	A	A	A	A	A	A	A	A	A	A
NC_017626	41645	NSYN	C	C	C	C	C	C	C	C	C	C	C	C	C	C	C	C	C	C	C	C	C	C	A	A	C	C	C	C	C	C	C	C	C	C	C	C	C	C	C	C	C	C	A	C	C	C	C
NC_017626	41661	SYN	C	C	C	C	C	C	C	C	C	C	C	C	C	C	C	C	C	C	C	C	C	C	C	C	C	C	C	T	C	C	C	C	C	C	C	C	C	C	C	C	C	C	C	C	C	C	C
NC_017626	41670	SYN	C	C	C	C	C	C	C	C	C	C	C	C	C	C	C	C	C	C	C	C	C	C	C	C	C	C	C	T	C	C	C	C	C	C	C	C	C	C	C	C	C	C	C	C	C	C	C
NC_017626	41678	NSYN	G	G	G	G	G	G	G	G	G	G	G	G	A	G	G	G	G	G	G	G	G	G	G	G	G	G	G	G	G	A	G	G	G	G	G	G	G	G	G	G	G	G	G	G	G	A	A
NC_017626	41679	SYN	G	G	G	G	A	A	G	G	G	G	G	G	G	G	G	G	A	G	G	G	G	G	G	G	G	G	G	G	G	G	G	G	G	G	G	G	G	G	G	G	G	G	G	G	G	G	G
NC_017626	41694	SYN	G	G	G	G	G	G	G	G	G	G	G	G	G	G	G	G	G	G	G	G	G	G	G	G	A	G	A	G	G	G	G	G	G	G	G	A	G	G	G	G	G	G	G	G	A	G	G
NC_017626	41697	SYN	G	G	G	G	G	G	G	G	G	G	G	G	G	G	G	G	G	G	G	G	G	G	A	A	G	G	G	G	G	G	G	G	G	G	G	G	G	G	G	G	G	G	A	G	G	G	G
NC_017626	41704	NSYN	G	G	G	G	G	G	G	T	G	G	G	G	G	G	G	G	G	G	G	G	G	G	G	G	G	G	G	G	G	G	G	G	G	G	G	G	G	G	G	G	G	G	G	G	G	G	G
NC_017626	41707	NSYN	T	T	T	C	T	T	T	T	C	T	T	T	T	T	T	T	T	T	T	T	T	T	T	T	T	T	T	T	T	T	T	T	T	T	T	T	C	T	T	T	T	C	T	C	T	T	T
NC_017626	41708	NSYN	C	C	C	C	C	C	C	C	C	C	C	C	C	C	C	C	C	C	C	C	C	C	C	C	C	C	C	C	C	C	C	C	C	C	C	C	C	C	C	C	C	C	C	C	C	C	C
NC_017626	41726	NSYN	T	T	T	T	T	T	T	T	T	T	T	T	T	T	T	T	T	C	T	T	T	T	T	T	T	T	T	T	T	T	T	T	T	T	T	T	T	T	T	T	T	T	T	T	T	T	T
NC_017626	41730	SYN/SYN	G	G	G	G	T	T	G	G	G	G	G	G	G	G	A	G	T	G	G	G	G	G	G	G	G	G	G	G	G	G	G	G	G	G	G	G	G	G	G	G	G	G	G	G	G	G	G
NC_017626	41753	NSYN	T	C	C	C	C	C	C	C	C	C	C	C	C	C	C	C	C	C	C	C	C	T	C	C	C	T	C	C	C	C	C	T	C	C	C	C	C	C	C	C	C	C	C	C	C	C	C
NC_017626	41775	SYN	G	G	G	G	G	G	G	G	G	G	A	G	G	G	G	A	G	G	A	G	G	G	G	G	G	G	G	A	G	G	G	G	G	G	G	G	G	G	G	G	G	G	G	G	G	G	G
NC_017626	41802	SYN	A	G	G	G	G	G	G	G	G	G	G	G	G	G	G	G	G	G	G	G	G	A	G	G	G	A	G	G	G	G	G	A	G	G	G	G	G	G	G	G	G	G	G	G	G	G	G
NC_017626	41812	NSYN	C	C	C	C	C	C	C	T	C	C	C	C	C	C	C	C	C	C	C	C	C	C	C	C	C	C	C	C	C	C	C	C	C	C	C	C	C	C	C	C	C	C	C	C	C	C	C
NC_017626	41816	NSYN	C	C	C	C	C	C	C	C	C	C	A	C	C	C	C	A	C	C	A	C	C	C	C	C	C	C	C	C	C	C	C	C	C	C	C	C	C	C	C	C	C	C	C	C	C	C	C
NC_017626	41834	NSYN	C	C	C	C	C	C	C	C	C	C	C	C	C	C	C	C	C	C	C	C	C	C	C	C	C	C	C	C	C	C	C	C	C	C	C	C	C	C	C	C	C	C	C	C	C	C	C
NC_017626	41841	SYN	G	G	G	G	G	G	G	G	G	G	G	G	G	G	G	G	G	G	G	G	G	G	G	G	G	G	G	T	G	G	G	G	G	G	G	G	G	G	G	G	G	G	G	G	G	G	G
NC_017626	41844	SYN	T	G	G	G	T	T	G	G	G	G	T	G	G	G	G	T	T	G	T	G	G	T	G	G	G	T	G	T	G	G	G	T	G	G	G	G	G	G	G	G	G	G	G	G	G	G	G
NC_017626	41877	SYN	C	C	C	C	C	C	C	C	C	C	C	C	A	C	C	C	C	C	C	A	C	C	C	C	C	C	C	C	C	A	C	C	C	C	C	C	C	A	C	C	C	C	C	C	C	A	A
NC_017626	41900	NSYN	C	C	C	C	C	C	C	C	C	C	C	C	T	C	C	C	C	C	C	T	C	C	C	C	C	C	C	C	C	T	C	C	C	C	C	C	C	T	C	C	C	C	C	C	C	T	T
NC_017626	41924	SYN	T	T	T	T	T	T	T	T	T	T	T	T	T	T	T	T	T	T	T	T	T	T	T	T	T	T	T	C	T	T	T	T	T	T	T	T	T	T	T	T	T	T	T	T	T	T	T
NC_017626	41933	SYN	C	C	C	T	C	C	C	C	T	C	C	C	C	C	T	C	C	C	C	C	C	C	C	C	C	C	C	C	T	C	C	C	C	C	C	C	T	C	C	C	C	T	C	T	C	C	C
NC_017626	41936	SYN	C	C	C	C	C	C	C	C	C	C	C	C	T	C	C	C	C	C	C	T	C	C	C	C	C	C	C	C	C	T	C	C	C	C	C	C	C	T	C	C	C	C	C	C	C	T	T
NC_017626	41974	NSYN	T	T	T	C	T	T	T	T	C	T	T	T	T	T	C	T	T	T	T	T	T	T	T	T	T	T	T	T	C	T	T	T	T	T	T	T	C	T	T	T	T	C	T	C	T	T	T
NC_017626	41981	SYN	T	T	C	T	T	T	C	T	T	C	T	C	C	C	T	T	T	C	T	C	C	T	T	T	C	T	C	T	T	C	C	T	C	C	C	C	T	C	C	C	C	T	T	T	C	C	C
NC_017626	41999	SYN	T	T	C	C	C	C	C	T	C	C	C	C	C	C	C	C	C	C	C	C	C	T	T	T	C	T	C	C	C	C	C	T	C	C	C	C	C	C	C	C	C	C	T	C	C	C	C
NC_017626	42047	SYN	T	T	T	T	T	T	T	T	T	T	C	T	T	T	T	C	T	T	C	T	T	T	T	T	T	T	T	T	T	T	T	T	T	T	T	T	T	T	T	T	T	T	T	T	T	T	T
NC_017626	42054	NSYN	A	A	A	A	A	A	A	A	A	T	A	T	A	T	A	A	A	A	A	A	A	A	A	A	A	A	A	A	A	A	A	A	A	A	A	A	A	A	A	A	A	A	A	A	A	A	A
NC_017626	42072	NSYN	T	T	T	T	T	T	A	T	T	A	T	A	T	A	T	T	T	T	T	T	A	T	T	T	T	T	T	T	T	T	A	T	A	A	A	T	T	T	A	A	A	T	T	T	T	T	T
NC_017626	42104	SYN	G	G	G	G	A	A	G	G	G	G	A	G	G	G	G	A	A	A	A	G	G	G	G	G	A	G	A	A	G	G	G	G	G	G	G	A	G	G	G	G	G	G	G	G	A	G	G
NC_017626	42125	SYN	A	A	C	C	C	C	C	A	C	C	C	C	C	C	C	C	C	C	C	C	C	A	A	A	C	A	C	C	C	C	C	A	C	C	C	C	C	C	C	C	C	C	A	C	C	C	C
NC_017626	42134	SYN	G	G	A	G	G	G	G	G	G	G	G	G	G	G	G	G	G	G	G	G	G	G	G	G	G	G	G	G	G	G	G	G	G	G	G	G	G	G	G	G	G	G	G	G	G	G	G
NC_017626	42158	SYN	C	C	C	C	C	C	C	C	C	C	C	C	T	C	C	C	C	C	C	T	C	C	C	C	C	C	C	C	C	T	C	C	C	C	C	C	C	T	C	C	C	C	C	C	C	T	T
NC_017626	42162	NSYN	C	C	C	C	C	C	C	C	C	C	C	C	C	C	C	C	C	C	C	C	C	C	C	C	C	C	C	C	C	C	C	C	C	C	C	C	C	C	C	C	C	C	C	C	C	C	C
NC_017626	42181	NSYN	T	T	T	T	C	C	T	T	T	T	C	T	T	T	T	C	C	T	C	T	T	T	T	T	T	T	T	T	T	T	T	T	T	T	T	T	T	T	T	T	T	T	T	T	T	T	T
NC_017626	42193	SYN	G	G	A	G	G	G	G	G	G	G	G	G	G	G	G	G	G	G	G	G	G	G	G	G	G	G	G	G	G	G	G	G	G	G	G	G	G	G	G	G	G	G	G	G	G	G	G
NC_017626	42205	NSYN	C	C	C	T	C	C	C	C	T	C	C	C	C	C	T	C	C	C	C	C	C	C	C	C	C	C	C	C	T	C	C	C	C	C	C	C	T	C	C	C	C	T	C	T	C	C	C
NC_017626	42208	NSYN	C	C	C	C	C	C	C	C	C	C	T	C	C	C	C	T	C	C	T	C	C	C	C	C	C	C	C	C	C	C	C	C	C	C	C	C	C	C	C	C	C	C	C	C	C	C	C
NC_017626	42266	SYN	C	C	C	C	C	C	T	C	C	T	C	T	C	T	C	C	C	C	C	C	T	C	C	C	C	C	C	C	C	C	T	C	T	T	T	C	C	C	T	T	T	C	C	C	C	C	C
NC_017626	42278	SYN	A	A	G	G	G	G	G	A	G	G	G	G	G	G	G	G	G	A	G	G	G	A	A	A	A	A	A	A	G	G	G	A	G	G	G	A	G	G	G	G	G	G	A	G	A	G	G
NC_017626	42284	SYN	G	G	G	G	G	G	G	G	G	G	G	G	G	G	G	G	G	G	G	G	G	G	G	G	G	G	G	A	G	G	G	G	G	G	G	G	G	G	G	G	G	G	G	G	G	G	G
NC_017626	42295	NSYN	C	C	A	C	C	C	C	C	C	C	C	C	C	C	C	C	C	C	C	C	C	C	C	C	C	C	C	C	C	C	C	C	C	C	C	C	C	C	C	C	C	C	C	C	C	C	C
NC_017626	42305	SYN	T	T	T	T	T	T	C	C	T	C	T	C	T	C	T	T	T	T	T	T	C	T	T	T	T	T	T	T	T	T	C	T	C	C	C	T	T	T	C	C	C	T	T	T	T	T	T
NC_017626	42332	SYN	G	G	G	A	G	G	G	G	A	G	G	G	G	G	A	G	G	G	G	G	G	G	G	G	G	G	G	G	A	G	G	G	G	G	G	G	A	G	G	G	G	A	G	A	G	G	G
NC_017626	42344	SYN	A	A	A	A	G	G	A	A	A	A	G	A	G	A	A	G	G	A	G	G	A	A	A	A	A	A	A	G	A	G	A	A	A	A	A	A	A	G	A	A	A	A	A	A	A	G	G
NC_017626	42365	SYN	C	C	C	C	T	T	C	C	C	C	T	C	T	C	C	T	T	C	T	T	C	C	C	C	C	C	C	T	C	T	C	C	C	C	C	C	C	T	C	C	C	C	C	C	C	T	T
NC_017626	42383	SYN	G	G	A	G	G	G	G	G	G	G	G	G	G	G	G	G	G	G	G	G	G	G	G	G	G	G	G	G	G	G	G	G	G	G	G	G	G	G	G	G	G	G	G	G	G	G	G
NC_017626	42392	SYN	G	G	A	A	A	A	A	G	A	A	G	A	G	A	A	G	A	G	G	G	A	G	A	A	G	G	G	G	A	G	A	G	A	A	A	G	A	G	A	A	A	A	A	A	G	G	G
NC_017626	42402	NSYN	A	A	A	A	A	A	A	A	A	A	A	A	A	A	A	A	A	A	A	A	A	A	A	A	A	A	A	A	A	A	A	A	A	A	A	A	A	A	A	A	A	A	A	A	T	A	A
NC_017626	42404	SYN	A	A	A	A	A	A	A	A	A	A	A	A	G	A	A	A	A	A	A	G	A	A	A	A	A	A	A	A	A	G	A	A	A	A	A	A	A	G	A	A	A	A	A	A	A	G	G
NC_017626	42407	SYN	T	T	T	T	G	G	T	T	T	T	G	T	T	T	T	G	G	T	G	T	T	T	T	T	T	T	T	T	T	T	T	T	T	T	T	T	T	T	T	T	T	T	T	T	T	T	T
NC_017626	42413	SYN	A	A	A	A	A	A	A	A	A	A	A	A	G	A	A	A	A	A	A	G	A	A	A	A	A	A	A	A	A	G	A	A	A	A	A	A	A	G	A	A	A	A	A	A	A	G	G
NC_017626	42416	SYN	C	C	C	C	T	T	C	C	C	C	T	C	C	C	C	T	T	T	T	C	C	C	C	C	T	C	T	T	C	C	C	C	C	C	C	T	C	C	C	C	C	C	C	C	T	C	C
NC_017626	42446	SYN	T	T	T	T	T	T	T	T	T	T	T	T	G	T	T	T	T	T	T	G	T	T	T	T	T	T	T	T	T	G	T	T	T	T	T	T	T	G	T	T	T	T	T	T	T	G	G
NC_017626	42455	SYN	A	A	A	A	A	A	T	A	A	T	A	T	A	T	T	A	A	A	A	A	T	A	A	A	A	A	A	A	T	A	T	A	T	T	T	A	A	A	T	T	T	A	A	A	A	A	A
NC_017626	42458	SYN	A	A	C	C	A	A	A	A	C	A	A	A	A	A	A	A	A	A	A	A	A	A	A	A	A	A	A	A	A	A	A	A	A	A	A	A	C	A	A	A	A	C	A	C	A	A	A
NC_017626	42464	SYN	G	G	G	G	G	G	G	G	G	G	G	G	A	G	G	G	G	G	G	A	G	G	A	A	G	G	G	G	G	A	G	G	G	G	G	G	G	A	G	G	G	G	A	G	G	A	A
NC_017626	42500	SYN	C	C	C	C	C	C	C	C	C	C	C	C	T	C	C	C	C	C	C	T	C	C	C	C	C	C	C	C	C	T	C	C	C	C	C	C	C	T	C	C	C	C	C	C	C	T	T
NC_017626	42518	SYN	C	C	C	C	C	C	C	C	C	C	C	C	T	C	C	C	C	C	C	T	C	C	C	C	C	C	C	C	C	T	C	C	C	C	C	C	C	T	C	C	C	C	C	C	C	T	T
NC_017626	42530	SYN	T	T	C	T	T	T	C	T	T	C	T	C	T	C	C	T	T	T	T	T	C	T	C	C	T	T	T	T	C	T	C	T	C	C	C	T	T	T	C	C	C	T	C	T	T	T	T
NC_017626	42542	SYN	A	A	A	A	A	A	A	A	A	A	A	A	A	A	A	A	A	A	A	A	A	A	A	A	A	A	A	T	A	A	A	A	A	A	A	A	A	A	A	A	A	A	A	A	A	A	A
NC_017626	42644	SYN	G	G	A	G	G	G	A	A	G	A	G	A	A	A	A	G	G	G	G	A	A	G	A	A	G	G	G	G	A	A	A	G	A	A	A	G	G	A	A	A	A	G	A	G	G	A	A
NC_017626	42714	intergenic	C	C	C	C	C	C	C	C	C	C	C	C	T	C	C	C	C	C	C	C	C	C	C	C	C	C	C	C	C	T	C	C	C	C	C	C	C	C	C	C	C	C	C	C	C	T	T
NC_017626	42743	intergenic	C	C	C	C	C	C	C	C	C	C	C	C	C	C	C	C	C	T	C	C	C	C	C	C	T	C	T	C	C	C	C	C	C	C	C	T	C	C	C	C	C	C	C	C	T	C	C
NC_017626	42744	intergenic	C	C	C	C	T	T	C	C	C	C	C	C	C	C	C	C	T	C	C	C	C	C	C	C	C	C	C	C	C	C	C	C	C	C	C	C	C	C	C	C	C	C	C	C	C	C	C
NC_017626	42763	intergenic	G	G	G	G	G	G	G	G	G	G	A	G	G	G	G	A	G	G	A	G	G	G	G	G	G	G	G	G	G	G	G	G	G	G	G	G	G	G	G	G	G	G	G	G	G	G	G
NC_017626	42769	intergenic	G	G	G	T	G	G	T	G	T	T	G	T	G	T	T	G	G	G	G	G	T	G	G	G	G	G	G	G	T	G	T	G	T	T	T	G	T	G	T	T	T	T	G	T	G	G	G
NC_017626	42771	intergenic	G	G	G	G	T	T	G	G	G	G	G	G	G	G	G	G	T	G	G	G	G	G	G	G	G	G	G	G	G	G	G	G	G	G	G	G	G	G	G	G	G	G	G	G	G	G	G
NC_017626	42772	intergenic	C	C	C	C	C	T	C	C	C	C	C	C	C	C	C	C	C	C	C	C	C	C	T	T	C	C	C	C	C	C	C	C	C	C	C	C	C	C	C	C	C	C	T	C	C	C	C
NC_017626	42785	intergenic	T	T	T	T	T	T	T	T	T	T	T	T	T	T	T	T	T	T	T	T	T	T	T	T	T	T	T	G	T	T	T	T	T	T	T	T	T	T	T	T	T	T	T	T	T	T	T
NC_017626	42788	intergenic	C	C	C	C	C	T	C	C	C	C	C	C	C	C	C	C	C	C	C	C	C	C	C	C	C	C	C	C	C	C	C	C	C	C	C	C	C	C	C	C	C	C	C	C	C	C	C
NC_017626	42795	intergenic	G	G	G	G	G	G	G	G	G	G	G	G	A	G	G	G	G	G	G	A	G	G	G	G	G	G	G	G	G	A	G	G	G	G	G	G	G	A	G	G	G	G	G	G	G	A	A
NC_017626	42804	intergenic	C	C	T	T	C	C	T	C	T	T	C	T	T	T	T	C	C	C	C	T	T	C	T	T	C	C	C	C	T	T	T	C	T	T	T	C	T	T	T	T	T	T	T	T	C	T	T
NC_017626	42805	intergenic	G	G	G	G	G	G	G	G	G	G	G	G	G	G	G	G	G	G	G	G	G	G	G	G	G	G	G	A	G	G	G	G	G	G	G	G	G	G	G	G	G	G	G	G	G	G	G
NC_017626	42818	SYN	C	C	C	C	A	A	C	A	C	C	C	C	C	C	C	C	A	C	C	C	C	C	C	C	C	C	C	C	C	C	C	C	C	C	C	C	C	C	C	C	C	C	C	C	C	C	C
NC_017626	42823	NSYN	T	T	G	T	T	T	T	T	T	T	T	T	T	T	T	T	T	T	T	T	T	T	T	T	T	T	T	T	T	T	T	T	T	T	T	T	T	T	T	T	T	T	T	T	T	T	T
NC_017626	42830	SYN	A	A	A	A	A	A	A	A	A	A	A	A	A	A	A	A	A	A	A	A	A	A	A	A	A	A	A	G	A	A	A	A	A	A	A	A	A	A	A	A	A	A	A	A	A	A	A
NC_017626	42839	SYN	C	C	C	C	C	C	C	T	C	C	C	C	C	C	C	C	C	C	C	C	C	C	C	C	C	C	C	C	C	C	C	C	C	C	C	C	C	C	C	C	C	C	C	C	C	C	C
NC_017626	42923	SYN	A	G	G	G	G	G	G	G	G	G	G	G	G	G	G	G	G	A	G	G	G	A	G	G	A	A	A	G	G	G	G	A	G	G	G	A	G	G	G	G	G	G	G	G	A	G	G
NC_017626	42961	NSYN	G	G	G	G	G	G	G	G	G	C	G	C	G	C	G	G	G	G	G	G	G	G	G	G	G	G	G	G	G	G	C	G	G	G	G	G	G	G	G	G	G	G	G	G	G	G	G
NC_017626	42962	SYN	C	C	T	C	C	C	C	C	C	C	C	C	C	C	C	C	C	C	C	C	C	C	C	C	C	C	C	C	C	C	C	C	C	C	C	C	C	C	C	C	C	C	C	C	C	C	C
NC_017626	42992	SYN	A	A	A	A	T	T	A	A	A	A	A	A	A	A	A	A	T	A	A	A	A	A	A	A	A	A	A	A	A	A	A	A	A	A	A	A	A	A	A	A	A	A	A	A	A	A	A
NC_017626	43022	SYN	G	G	G	A	G	G	A	A	A	A	G	A	G	A	G	G	G	G	G	G	A	G	G	G	G	G	G	G	A	G	A	G	A	A	A	G	A	G	A	A	A	A	G	A	G	G	G
NC_017626	43034	SYN	C	C	C	T	T	T	T	T	T	T	C	T	C	T	C	C	T	C	C	C	T	C	C	C	C	C	C	C	T	C	T	C	T	T	T	C	T	C	T	T	T	T	C	T	C	C	C
NC_017626	43037	SYN	A	A	A	A	A	A	A	A	A	A	G	A	A	A	A	G	A	A	G	A	A	A	G	G	A	A	A	G	A	A	A	A	A	A	A	A	A	A	A	A	A	A	G	A	A	A	A
NC_017626	43049	SYN	G	G	G	G	G	G	G	G	G	G	G	G	G	G	G	G	G	G	G	G	G	G	A	A	G	G	G	G	G	G	G	G	G	G	G	G	G	G	G	G	G	G	A	G	G	G	G
NC_017626	43058	SYN	C	C	C	C	C	C	C	G	C	C	C	C	C	C	C	C	C	C	C	C	C	C	C	C	C	C	C	C	C	C	C	C	C	C	C	C	C	C	C	C	C	C	C	C	C	C	C
NC_017626	43082	SYN	A	G	G	G	G	G	G	G	G	G	G	G	G	G	G	G	G	G	G	G	G	A	G	G	G	A	G	G	G	G	G	A	G	G	G	G	G	G	G	G	G	G	G	G	G	G	G
NC_017626	43094	SYN	G	G	G	G	G	G	G	G	G	G	G	G	G	G	G	G	G	G	G	G	G	G	A	A	G	G	G	G	G	G	G	G	G	G	G	G	G	G	G	G	G	G	A	G	G	G	G
NC_017626	43100	SYN	G	A	A	A	A	A	A	A	A	A	A	A	A	A	A	A	A	A	A	A	A	G	A	A	A	G	A	G	A	A	A	G	A	A	A	A	A	A	A	A	A	A	A	A	A	A	A
NC_017626	43118	SYN	G	G	G	G	G	G	G	G	G	G	A	G	G	G	G	A	G	G	A	G	G	G	G	G	G	G	G	G	G	G	G	G	G	G	G	G	G	G	G	G	G	G	G	G	G	G	G
NC_017626	43133	SYN	C	T	C	C	C	C	C	C	C	C	C	C	T	C	C	C	C	T	C	T	C	C	C	C	T	C	T	C	C	T	C	C	C	C	C	T	C	T	C	C	C	C	C	C	T	T	T
NC_017626	43144	NSYN	A	A	G	A	G	G	A	G	A	A	G	A	G	A	A	G	G	G	G	G	A	A	G	G	G	A	G	G	A	G	A	A	A	A	A	G	A	G	A	A	A	A	G	A	G	G	G
NC_017626	43158	NSYN	C	C	C	C	C	C	C	C	C	C	C	C	C	C	C	C	C	C	C	C	C	C	C	C	C	C	C	C	C	C	C	C	C	C	C	C	C	C	C	C	C	C	C	C	C	C	C
NC_017626	43166	SYN	T	T	C	T	T	T	T	C	T	T	T	T	C	T	T	T	T	C	T	C	T	T	C	C	C	T	C	C	T	C	T	T	T	T	T	C	T	C	T	T	T	T	C	T	C	C	C
NC_017626	43187	SYN/SYN	C	C	C	C	T	T	C	C	C	C	C	C	C	C	C	C	T	C	C	C	C	C	C	C	C	C	C	G	C	C	C	C	C	C	C	C	C	C	C	C	C	C	C	C	C	C	C
NC_017626	43193	SYN/SYN	C	T	C	C	C	C	C	T	C	C	C	C	T	C	C	C	C	C	C	T	C	C	C	C	C	C	C	G	C	T	C	C	C	C	C	C	C	T	C	C	C	C	C	C	C	T	T
NC_017626	43217	SYN	A	A	G	A	A	A	A	A	A	A	A	A	A	A	A	A	A	A	A	A	A	A	G	G	A	A	A	A	A	A	A	A	A	A	A	A	A	A	A	A	A	A	G	A	A	A	A
NC_017626	43241	SYN	T	T	A	T	T	T	T	T	T	T	T	T	T	T	T	T	T	T	T	T	T	T	A	A	T	T	T	A	T	T	T	T	T	T	T	T	T	T	T	T	T	T	A	T	T	T	T
NC_017626	43246	NSYN	C	C	T	C	C	C	C	C	C	C	C	C	C	C	C	C	C	C	C	C	C	C	T	T	C	C	C	C	C	C	C	C	C	C	C	C	C	C	C	C	C	C	T	C	C	C	C
NC_017626	43247	SYN	G	G	G	G	G	G	G	G	G	G	G	G	G	G	G	G	G	G	G	G	G	G	G	G	G	G	G	T	G	G	G	G	G	G	G	G	G	G	G	G	G	G	G	G	G	G	G
NC_017626	43256	SYN	A	A	G	A	A	A	A	A	A	A	G	A	A	A	A	G	A	A	G	A	A	A	G	G	A	A	A	G	A	A	A	A	A	A	A	A	A	A	A	A	A	A	G	A	A	A	A
NC_017626	43270	NSYN	T	T	T	T	T	T	T	T	T	T	G	T	T	T	T	G	T	T	G	T	T	T	T	T	T	T	T	T	T	T	T	T	T	T	T	T	T	T	T	T	T	T	T	T	T	T	T
NC_017626	43277	SYN	T	T	A	T	T	T	T	T	T	T	A	T	T	T	T	A	T	T	A	T	T	T	A	A	T	T	T	A	T	T	T	T	T	T	T	T	T	T	T	T	T	T	A	T	T	T	T
NC_017626	43289	SYN	G	G	G	G	G	G	G	G	G	G	A	G	G	G	G	A	G	G	A	G	G	G	G	G	G	G	G	A	G	G	G	G	G	G	G	G	G	G	G	G	G	G	G	G	G	G	G
NC_017626	43291	NSYN	G	G	G	G	G	G	G	G	G	G	G	G	G	G	G	G	G	A	G	G	G	G	G	G	A	G	A	G	G	G	G	G	G	G	G	A	G	G	G	G	G	G	G	G	A	G	G
NC_017626	43328	SYN	C	C	C	C	C	C	C	C	C	C	G	C	C	C	C	G	C	C	G	C	C	C	C	C	C	C	C	G	C	C	C	C	C	C	C	C	C	C	C	C	C	C	C	C	C	C	C
NC_017626	43332	NSYN	G	G	A	G	G	G	G	G	G	G	G	G	G	G	G	G	G	G	G	G	G	G	A	A	G	G	G	G	G	G	G	G	G	G	G	G	G	G	G	G	G	G	A	G	G	G	G
NC_017626	43334	SYN	C	C	C	C	C	C	C	C	C	C	C	C	T	C	C	C	C	T	C	T	C	C	C	C	T	C	T	C	C	T	C	C	C	C	C	T	C	T	C	C	C	C	C	C	T	T	T
NC_017626	43355	SYN	T	T	T	T	T	T	T	T	T	T	C	T	T	T	T	C	T	T	C	T	T	T	T	T	T	T	T	C	T	T	T	T	T	T	T	T	T	T	T	T	T	T	T	T	T	T	T
NC_017626	43370	SYN	A	G	A	G	G	G	G	A	G	G	G	G	G	G	G	G	G	G	G	G	G	A	A	A	G	A	G	G	G	G	G	A	G	G	G	G	G	G	G	G	G	G	A	G	G	G	G
NC_017626	43375	NSYN	C	C	C	C	T	T	T	C	C	C	C	C	C	C	C	C	T	C	C	C	C	C	C	C	C	C	C	C	C	C	C	C	T	T	T	C	C	C	C	C	T	C	C	C	C	C	C
NC_017626	43383	NSYN	C	A	A	A	A	A	A	A	A	A	A	A	A	A	A	A	A	A	A	A	A	C	A	A	A	C	A	A	A	A	A	C	A	A	A	A	A	A	A	A	A	A	A	A	A	A	A
NC_017626	43388	SYN	C	C	C	C	A	A	A	C	C	A	C	A	C	A	C	C	A	C	C	C	C	C	C	C	C	C	C	C	C	C	C	C	A	A	A	C	C	C	C	A	A	C	C	C	C	C	C
NC_017626	43400	SYN	T	C	C	C	C	C	C	C	C	C	C	C	C	C	C	C	C	C	C	C	C	T	C	C	C	T	C	C	C	C	C	T	C	C	C	C	C	C	C	C	C	C	C	C	C	C	C
NC_017626	43412	SYN	A	A	A	A	A	A	A	A	A	A	A	A	A	A	A	A	A	A	A	A	A	A	A	A	A	A	A	A	A	A	A	A	A	A	A	A	A	A	A	A	A	A	A	A	A	A	A
NC_017626	43432	NSYN	C	C	C	C	C	C	C	C	C	C	C	C	C	C	C	C	C	C	C	C	C	C	C	C	C	C	C	C	C	C	C	C	C	C	C	C	C	C	C	C	C	C	C	C	C	C	C
NC_017626	43451	SYN	A	A	A	A	A	A	A	A	A	A	A	A	A	A	A	A	A	A	A	A	A	A	A	A	A	A	A	G	A	A	A	A	A	A	A	A	A	A	A	A	A	A	A	A	A	A	A
NC_017626	43471	SYN	A	A	A	A	A	A	A	A	A	A	A	A	A	A	A	A	A	A	A	A	A	A	A	A	A	A	A	A	A	A	A	A	A	A	A	A	A	A	A	A	A	A	A	A	A	A	A
NC_017626	43501	NSYN	G	G	G	G	G	G	G	G	G	G	G	G	G	G	G	G	G	G	G	G	G	G	G	G	G	G	G	G	G	G	G	G	G	G	G	G	G	G	G	G	G	G	G	G	G	G	G
NC_017626	43502	SYN	G	G	G	G	G	G	G	G	G	G	A	G	G	G	G	A	G	G	A	G	G	G	G	G	G	G	G	G	G	G	G	G	G	G	G	G	G	G	G	G	G	G	G	G	G	G	G
NC_017626	43509	NSYN	C	C	T	C	C	C	C	C	C	C	C	C	C	C	C	C	C	C	C	C	C	C	T	T	C	C	C	C	C	C	C	C	C	C	C	C	C	C	C	C	C	C	T	C	C	C	C
NC_017626	43532	SYN	C	C	T	C	C	C	C	C	C	C	C	C	C	C	C	C	C	C	C	C	C	C	T	T	C	C	C	C	C	C	C	C	C	C	C	C	C	C	C	C	C	C	T	C	C	C	C
NC_017626	43541	SYN	G	C	C	C	G	C	G	C	C	C	C	C	C	C	C	C	G	G	C	C	C	G	C	C	G	G	G	C	C	C	C	G	G	G	G	G	C	C	C	G	G	C	C	C	G	C	C
NC_017626	43547	SYN	G	G	G	G	G	A	G	A	G	G	A	G	G	G	G	A	G	G	A	G	G	G	G	G	G	G	G	A	G	G	G	G	G	G	G	G	G	G	G	G	G	G	G	G	G	G	G
NC_017626	43573	NSYN	C	T	C	T	C	C	C	T	T	C	T	C	T	C	T	T	C	C	T	T	T	C	C	C	C	C	C	T	T	T	T	C	C	C	C	C	T	T	T	C	C	T	C	T	C	T	T
NC_017626	43580	SYN	G	G	G	G	G	G	G	G	G	G	G	G	G	G	G	G	G	G	G	G	G	G	G	G	G	G	G	A	G	G	G	G	G	G	G	G	G	G	G	G	G	G	G	G	G	G	G
NC_017626	43592	SYN	C	C	T	C	T	T	T	C	C	T	C	T	C	T	C	C	T	T	C	C	C	C	T	T	T	C	T	C	C	C	C	C	T	T	T	T	C	C	C	T	T	C	T	C	T	C	C
NC_017626	43609	NSYN	C	C	C	C	C	C	C	C	C	C	C	C	C	C	C	C	C	C	C	C	C	C	C	C	C	C	C	C	C	C	C	C	C	C	C	C	C	T	C	C	C	C	C	C	C	C	C
NC_017626	43641	NSYN	G	G	G	G	G	G	G	G	G	G	G	G	G	G	G	G	G	G	G	G	G	G	G	G	G	G	G	G	G	G	G	G	G	G	G	A	G	G	G	G	G	G	G	G	G	G	G
NC_017626	43645	NSYN	C	C	C	C	C	C	C	C	C	C	T	C	C	C	C	T	C	C	T	C	C	C	C	C	C	C	C	C	C	C	C	C	C	C	C	C	C	C	C	C	C	C	C	C	C	C	C
NC_017626	43727	SYN	A	G	G	G	G	G	G	G	G	G	G	G	G	G	G	G	G	G	G	G	G	A	G	G	G	A	G	G	G	G	G	A	G	G	G	G	G	G	G	G	G	G	G	G	G	G	G
NC_017626	43742	SYN	C	C	C	C	C	C	C	C	C	C	T	C	C	C	C	T	C	C	T	C	C	C	C	C	C	C	C	T	C	C	C	C	C	C	C	C	C	C	C	C	C	C	C	C	C	C	C
NC_017626	43743	NSYN	T	T	T	T	T	T	T	T	T	T	T	T	T	T	T	T	T	T	T	A	T	T	T	T	T	T	T	T	T	T	T	T	T	T	T	T	T	T	T	T	T	T	T	T	T	T	T
NC_017626	43748	SYN	T	G	G	G	G	G	G	G	G	G	G	G	G	G	G	G	G	G	G	G	G	T	G	G	G	T	G	G	G	G	G	T	G	G	G	G	G	G	G	G	G	G	G	G	G	G	G
NC_017626	43799	SYN	T	T	T	T	T	T	T	T	T	T	C	T	T	T	T	C	T	T	C	T	T	T	T	T	T	T	T	C	T	T	T	T	T	T	T	T	T	T	T	T	T	T	T	T	T	T	T
NC_017626	43811	SYN	G	G	G	G	G	G	G	G	G	G	A	G	G	G	G	A	G	G	A	G	G	G	G	G	G	G	G	A	G	G	G	G	G	G	G	G	G	G	G	G	G	G	G	G	G	G	G
NC_017626	43814	SYN	G	G	G	G	G	G	G	G	G	G	G	G	G	G	G	G	G	G	G	G	G	G	G	G	G	G	G	G	G	G	G	G	G	G	G	G	G	G	G	G	G	G	G	G	G	G	G
NC_017626	43817	SYN	G	G	G	G	G	G	G	G	G	G	A	G	G	G	G	A	G	G	A	G	G	G	G	G	G	G	G	G	G	G	G	G	G	G	G	G	G	G	G	G	G	G	G	G	G	G	G
NC_017626	43942	NSYN	C	C	C	C	C	C	C	C	C	C	C	C	C	C	C	C	C	C	C	C	C	C	C	C	C	C	C	C	C	C	C	C	C	C	C	C	C	C	C	C	C	C	C	C	C	C	C
NC_017626	43967	SYN	T	T	T	T	T	T	T	T	T	T	C	T	T	T	T	C	T	T	C	T	T	T	T	T	T	T	T	C	T	T	T	T	T	T	T	T	T	T	T	T	T	T	T	T	T	T	T
NC_017626	43972	NSYN	T	T	T	T	T	T	T	T	T	T	T	T	T	T	T	T	T	T	T	T	T	T	T	T	T	T	T	T	T	T	T	T	T	T	T	T	T	T	T	T	T	T	T	T	T	T	T
NC_017626	43974	NSYN	G	G	G	G	G	G	G	G	G	G	G	G	G	G	G	G	G	G	G	T	G	G	G	G	G	G	G	G	G	G	G	G	G	G	G	G	G	G	G	G	G	G	G	G	G	G	G
NC_017626	44009	SYN	A	G	G	G	G	G	G	G	G	G	G	G	G	G	G	G	G	G	G	G	G	A	G	G	G	A	G	G	G	G	G	A	G	G	G	G	G	G	G	G	G	G	G	G	G	G	G
NC_017626	44024	SYN	C	C	C	C	C	C	C	C	C	C	C	C	C	C	C	C	C	T	C	C	C	C	C	C	T	C	T	C	C	C	C	C	C	C	C	T	C	C	C	C	C	C	C	C	T	C	C
NC_017626	44053	SYN	G	G	G	G	G	G	G	G	G	G	A	G	G	G	G	A	G	G	A	G	G	G	G	G	G	G	G	G	G	G	G	G	G	G	G	G	G	G	G	G	G	G	G	G	G	G	G
NC_017626	44062	NSYN	C	C	C	C	T	T	C	C	C	C	T	C	C	C	C	T	T	C	T	C	C	C	C	C	C	C	C	T	C	C	C	C	C	C	C	C	C	C	C	C	C	C	C	C	C	C	C
NC_017626	44069	SYN	C	C	C	C	T	T	C	C	C	C	T	C	C	C	C	T	T	C	T	C	C	C	C	C	C	C	C	T	C	C	C	C	C	C	C	C	C	C	C	C	C	C	C	C	C	C	C
NC_017626	44122	SYN	G	G	G	G	A	A	G	G	G	G	G	G	G	G	G	G	A	G	G	G	G	G	G	G	G	G	G	A	G	G	G	G	G	G	G	G	G	G	G	G	G	G	G	G	G	G	G
NC_017626	44168	SYN	T	T	T	T	A	A	T	T	T	T	A	T	T	T	T	A	A	T	A	T	A	T	T	T	T	T	T	A	T	T	T	T	T	T	T	T	T	T	T	T	T	T	T	T	T	T	T
NC_017626	44195	SYN	C	C	C	C	C	C	C	C	C	C	C	C	C	C	C	C	C	C	C	C	T	C	C	C	C	C	C	C	C	C	C	C	C	C	C	C	C	C	C	C	C	C	C	C	C	C	C
NC_017626	44232	NSYN	T	T	T	T	G	G	T	T	T	T	T	T	T	T	T	T	G	T	T	T	T	T	T	T	T	T	T	T	T	T	T	T	T	T	T	T	T	T	T	T	T	T	T	T	T	T	T
NC_017626	44272	NSYN	C	C	C	C	T	T	C	C	C	C	C	C	C	C	C	C	T	C	C	C	C	C	C	C	C	C	C	C	C	C	C	C	C	C	C	C	C	C	C	C	C	C	C	C	C	C	C
NC_017626	44288	SYN	C	C	C	C	C	C	C	C	C	C	C	C	C	C	C	C	C	C	C	C	C	C	C	C	C	C	C	C	C	C	C	C	C	C	C	C	C	C	C	C	C	C	C	C	C	C	C
NC_017626	44318	SYN	C	C	A	A	C	C	A	C	A	A	C	A	A	A	A	C	C	A	C	A	A	C	A	A	A	C	A	C	A	A	A	C	A	A	A	A	A	A	A	A	A	A	A	A	A	A	A
NC_017626	44350	NSYN	C	C	C	C	C	C	C	C	C	C	T	C	C	C	C	T	C	C	T	C	C	C	C	C	C	C	C	C	C	C	C	C	C	C	C	C	C	C	C	C	C	C	C	C	C	C	C
NC_017626	44382	intergenic	T	T	T	T	T	T	T	G	T	T	T	T	T	T	T	T	T	T	T	T	T	T	T	T	T	T	T	T	T	T	T	T	T	T	T	T	T	T	T	T	T	T	T	T	T	T	T
NC_017626	44400	intergenic	G	G	G	G	G	G	G	G	G	G	G	G	G	G	G	G	G	G	G	G	G	G	G	G	G	G	G	G	G	G	G	G	G	G	G	G	G	G	G	G	G	G	G	G	G	G	G
NC_017626	44437	intergenic	G	G	G	G	G	G	G	G	G	G	G	G	G	G	G	G	G	G	G	G	G	G	G	G	G	G	G	C	G	G	G	G	G	G	G	G	G	G	G	G	G	G	G	G	G	G	G
NC_017626	44550	SYN	G	G	G	G	G	G	G	G	G	G	G	G	G	G	G	G	G	G	G	G	G	G	G	G	G	G	G	G	G	G	G	G	G	G	G	G	G	G	G	G	G	G	G	G	G	A	A
NC_017626	44561	NSYN	G	G	G	G	G	G	G	T	G	G	G	G	G	G	G	G	G	G	G	G	G	G	G	G	G	G	G	G	G	G	G	G	G	G	G	G	G	G	G	G	G	G	G	G	G	G	G
NC_017626	44565	SYN	G	G	G	G	G	G	G	G	G	G	A	G	G	G	G	A	G	G	A	G	G	G	G	G	G	G	G	G	G	G	G	G	G	G	G	G	G	G	G	G	G	G	G	G	G	G	G
NC_017626	44586	NSYN/NSYN	C	C	C	C	G	G	C	C	C	C	C	C	C	C	C	C	G	C	C	C	C	C	C	C	C	C	C	C	C	C	C	C	C	C	C	C	C	C	C	C	C	C	C	C	T	C	C
NC_017626	44592	SYN	G	G	G	G	A	A	G	A	G	G	A	G	G	G	G	A	A	G	A	G	G	G	G	G	G	G	G	A	G	G	G	G	G	G	G	G	G	G	G	G	G	G	G	G	G	G	G
NC_017626	44601	SYN	T	T	T	T	T	T	T	C	T	T	T	T	T	T	T	T	T	T	T	T	T	T	T	T	T	T	T	T	T	T	T	T	T	T	T	T	T	T	T	T	T	T	T	T	T	T	T
NC_017626	44652	SYN	A	A	C	A	C	C	A	C	A	A	C	A	C	A	A	C	C	C	C	C	A	A	C	C	C	A	C	C	A	C	C	A	A	A	A	C	A	C	A	A	A	A	C	A	A	C	C
NC_017626	44682	SYN	T	T	T	T	C	C	T	T	T	T	T	T	T	T	T	T	C	T	T	T	T	T	T	T	T	T	T	T	T	T	T	T	T	T	T	T	T	T	T	T	T	T	T	T	T	T	T
NC_017626	44688	SYN	C	C	C	C	C	C	C	C	C	C	C	C	C	C	C	C	C	C	C	C	C	C	C	C	C	C	C	C	C	C	C	C	C	C	C	C	C	C	C	C	C	C	C	C	C	C	C
NC_017626	44691	SYN	T	T	C	T	T	T	T	T	T	T	T	T	T	T	T	T	T	C	T	T	T	T	C	C	C	T	C	T	T	T	T	T	T	T	T	C	T	T	T	T	T	T	C	T	T	T	T
NC_017626	44700	SYN	A	A	G	A	A	A	A	A	A	A	A	A	A	A	A	A	A	G	A	A	A	A	G	G	G	A	G	A	A	A	A	A	A	A	A	G	A	A	A	A	A	A	G	A	A	A	A
NC_017626	44713	NSYN	A	A	A	A	A	A	A	A	A	A	A	A	A	A	A	A	A	A	A	A	A	A	A	A	A	A	A	A	T	A	A	A	A	A	A	A	A	A	A	A	A	A	A	A	A	A	A
NC_017626	44718	SYN	G	G	A	G	G	G	G	G	G	G	G	G	G	G	G	G	G	A	G	G	G	G	A	A	A	G	A	G	G	G	G	G	G	G	G	A	G	G	G	G	G	G	A	G	G	G	G
NC_017626	44733	SYN	A	A	T	A	A	A	A	A	A	A	A	A	A	A	A	A	A	T	A	A	A	A	T	T	T	A	T	A	A	A	A	A	A	A	A	T	A	A	A	A	A	A	T	A	A	A	A
NC_017626	44739	SYN	T	T	C	T	T	T	T	T	T	T	T	T	T	T	T	T	T	C	T	T	T	T	C	C	C	T	C	T	T	T	T	T	T	T	T	C	T	T	T	T	T	T	C	T	T	T	T
NC_017626	44741	NSYN	C	C	C	C	C	C	C	C	C	C	C	C	C	C	C	C	C	C	C	T	C	C	C	C	C	C	C	C	C	C	C	C	C	C	C	C	C	C	C	C	C	C	C	C	C	C	C
NC_017626	44753	NSYN	C	C	T	C	C	C	C	C	C	C	C	C	C	C	C	C	C	T	C	C	C	C	T	T	T	C	T	C	C	C	C	C	C	C	C	T	C	C	C	C	C	C	T	C	C	C	C
NC_017626	44754	SYN	C	C	C	C	C	C	C	A	C	C	C	C	C	C	C	C	C	C	C	C	C	C	C	C	C	C	C	C	C	C	C	C	C	C	C	C	C	C	C	C	C	C	C	C	C	C	C
NC_017626	44761	NSYN	C	C	C	C	C	C	C	C	C	C	C	C	C	C	C	C	C	C	C	C	C	C	C	C	C	C	C	C	C	C	C	C	C	C	C	C	C	C	C	C	C	C	C	C	T	C	C
NC_017626	44775	SYN	T	C	C	T	C	C	T	C	T	T	C	T	T	T	T	C	C	C	C	T	T	T	C	C	C	T	C	C	T	T	T	T	T	T	T	C	T	T	T	T	T	T	C	T	C	T	T
NC_017626	44781	SYN	T	T	A	T	T	T	T	T	T	T	T	T	T	T	T	T	T	A	T	T	T	T	A	A	A	T	A	T	T	T	T	T	T	T	T	A	T	T	T	T	T	T	A	T	A	T	T
NC_017626	44790	SYN	G	G	G	G	G	G	G	G	G	G	G	G	G	G	G	G	G	G	G	G	G	G	G	G	G	G	G	G	G	G	G	G	G	G	G	G	G	G	G	G	G	G	G	G	G	G	G
NC_017626	44841	SYN	C	C	T	C	C	C	C	T	C	C	C	C	C	C	C	C	C	T	C	C	C	C	T	T	T	C	T	C	C	C	C	C	C	C	C	T	C	C	C	C	C	C	T	C	T	C	C
NC_017626	44843	NSYN	G	G	G	G	G	G	G	G	G	G	A	G	G	G	G	A	G	G	A	G	G	G	G	G	G	G	G	A	G	G	G	G	G	G	G	G	G	G	G	G	G	G	G	G	G	G	G
NC_017626	44856	SYN	A	A	A	A	G	G	A	A	A	A	A	A	A	A	A	A	G	A	A	A	A	A	A	A	A	A	A	A	A	A	A	A	A	A	A	A	A	A	A	A	A	A	A	A	A	A	A
NC_017626	44859	SYN	T	T	T	T	T	T	T	A	T	T	T	T	T	T	T	T	T	T	T	T	T	T	T	T	T	T	T	T	T	T	T	T	T	T	T	T	T	T	T	T	T	T	T	T	T	T	T
NC_017626	44883	SYN	C	C	C	C	C	C	C	C	C	C	C	C	C	C	C	C	C	C	C	C	C	C	C	C	C	C	C	T	C	C	C	C	C	C	C	C	C	C	C	C	C	C	C	C	C	C	C
NC_017626	44887	NSYN	T	T	T	T	G	G	T	G	T	T	T	T	T	T	T	T	G	T	T	T	T	T	T	T	T	T	T	T	T	T	T	T	T	T	T	T	T	T	T	T	T	T	T	T	T	T	T
NC_017626	44895	SYN	G	G	G	G	A	A	G	A	G	G	G	G	G	G	G	G	A	G	G	G	G	G	G	G	G	G	G	G	G	G	G	G	G	G	G	G	G	G	G	G	G	G	G	G	G	G	G
NC_017626	44896	NSYN	G	G	G	G	G	G	G	G	G	G	G	G	G	G	G	G	G	G	G	G	G	G	G	G	G	G	G	G	G	G	G	G	G	G	G	G	G	A	G	G	G	G	G	G	G	G	G
NC_017626	44901	SYN	A	G	G	G	G	G	G	G	G	G	G	G	G	G	G	G	G	G	G	G	G	A	G	G	G	A	G	G	G	G	G	A	G	G	G	G	G	G	G	G	G	G	G	G	G	G	G
NC_017626	44934	SYN	A	G	A	G	G	G	A	G	G	A	G	A	A	A	G	G	G	A	G	A	G	A	A	A	A	A	A	G	G	A	A	A	A	A	A	A	G	A	G	A	A	G	A	G	G	A	A
NC_017626	44940	SYN	A	A	A	A	A	A	A	A	A	A	G	A	A	A	A	G	A	A	G	A	A	A	A	A	A	A	A	G	A	A	A	A	A	A	A	A	A	A	A	A	A	A	A	A	G	A	A
NC_017626	44952	SYN	G	A	A	A	A	A	A	A	A	A	A	A	A	A	A	A	A	A	A	A	A	G	A	A	A	G	A	A	A	A	A	G	A	A	A	A	A	A	A	A	A	A	A	A	A	A	A
NC_017626	44980	NSYN	C	C	C	C	G	G	C	C	C	C	G	C	C	C	C	G	G	C	G	C	C	C	C	C	C	C	C	G	C	C	C	C	C	C	C	C	C	C	C	C	C	C	C	C	C	C	C
NC_017626	45072	SYN	A	A	A	A	G	G	A	A	A	A	A	A	A	A	A	A	G	A	A	A	A	A	A	A	A	A	A	A	A	A	A	A	A	A	A	A	A	A	A	A	A	A	A	A	A	A	A
NC_017626	45084	SYN	A	A	A	A	G	G	A	A	A	A	A	A	A	A	A	A	G	A	A	A	A	A	A	A	A	A	A	A	A	A	A	A	A	A	A	A	A	A	A	A	A	A	A	A	A	A	A
NC_017626	45097	NSYN	G	A	A	A	A	A	G	A	A	A	A	A	A	A	A	A	A	G	A	A	A	G	A	A	G	G	G	A	A	A	A	G	G	G	G	G	A	A	A	A	G	A	A	A	A	A	A
NC_017626	45107	SYN	G	G	G	G	G	G	G	G	G	G	A	G	G	G	G	A	G	G	A	G	G	G	G	G	G	G	G	A	G	G	G	G	G	G	G	G	G	G	G	G	G	G	G	G	G	G	G
NC_017626	45114	SYN	C	C	C	C	A	A	C	C	C	C	C	C	C	C	C	C	A	C	C	C	C	C	C	C	C	C	C	C	C	C	C	C	C	C	C	C	C	C	C	C	C	C	C	C	C	C	C
NC_017626	45168	SYN	G	G	G	G	G	G	G	G	G	G	G	G	G	G	G	G	G	G	G	G	G	G	G	G	G	G	G	G	G	G	G	G	G	G	G	G	G	G	G	G	G	G	G	G	A	G	G
NC_017626	45195	SYN	G	G	G	G	G	G	G	G	G	G	G	G	G	G	G	G	G	G	G	G	G	G	G	G	G	G	G	G	G	G	G	G	G	G	G	G	G	G	G	G	G	G	G	G	A	G	G
NC_017626	45216	SYN	G	G	A	A	G	G	G	G	A	A	G	A	G	A	A	G	G	G	G	G	G	G	A	A	G	G	G	G	A	G	G	G	G	G	G	G	A	G	A	A	G	A	A	A	G	G	G
NC_017626	45231	SYN	G	G	A	A	G	G	G	G	A	A	G	A	G	A	A	G	G	G	G	G	G	G	A	A	G	G	G	G	A	G	G	G	G	G	G	G	A	G	A	A	G	A	A	A	G	G	G
NC_017626	45240	SYN	G	G	G	G	G	G	G	G	G	G	C	G	G	G	G	C	G	G	C	G	G	G	G	G	G	G	G	G	G	G	G	G	G	G	G	G	G	G	G	G	G	G	G	G	G	G	G
NC_017626	45306	SYN	T	T	T	T	T	T	T	T	T	T	T	T	T	T	T	T	T	T	T	T	T	T	T	T	T	T	T	T	T	T	T	T	T	T	T	T	T	T	T	T	T	T	T	T	C	T	T
NC_017626	45327	SYN	T	T	T	T	G	G	T	G	T	T	G	T	T	T	T	G	G	T	G	T	T	T	T	T	T	T	T	G	T	T	T	T	T	T	T	T	T	T	T	T	T	T	T	T	T	T	T
NC_017626	45357	SYN	G	G	G	G	T	T	G	T	G	G	G	G	G	G	G	G	T	G	G	G	G	G	G	G	G	G	G	G	G	G	G	G	G	G	G	G	G	G	G	G	G	G	G	G	G	G	G
NC_017626	45369	SYN	A	A	A	A	A	A	G	A	A	A	A	A	G	A	A	A	A	A	A	G	A	A	A	A	A	A	A	A	A	G	G	A	G	G	G	A	A	G	A	A	G	A	A	A	A	G	G
NC_017626	45438	SYN	A	A	A	A	G	G	A	G	A	A	G	A	A	A	A	G	G	A	G	A	A	A	A	A	A	A	A	A	A	A	A	A	A	A	A	A	A	A	A	A	A	A	A	A	A	A	A
NC_017626	45477	SYN	C	C	T	T	C	C	C	C	T	C	C	C	C	C	T	C	C	C	C	C	C	C	T	T	C	C	C	C	T	C	T	C	C	C	C	T	T	C	T	C	C	T	T	T	T	C	C
NC_017626	45489	SYN	C	C	C	C	A	A	C	A	C	C	A	C	C	C	C	A	A	C	A	C	C	C	C	C	C	C	C	A	C	C	C	C	C	C	C	C	C	C	C	C	C	C	C	C	C	C	C
NC_017626	45528	SYN	G	G	G	G	G	G	G	G	G	T	G	T	G	T	G	G	G	G	G	G	G	G	G	G	G	G	G	G	G	G	G	G	G	G	G	G	G	G	G	T	G	G	G	G	G	G	G
NC_017626	45534	SYN	G	G	G	G	A	A	G	A	G	G	A	G	G	G	G	A	A	G	A	G	G	G	G	G	G	G	G	A	G	G	G	G	G	G	G	G	G	G	G	G	G	G	G	G	G	G	G
NC_017626	45546	SYN/SYN	A	A	G	G	G	G	A	G	G	A	C	A	A	A	G	C	G	A	C	A	A	A	G	G	A	A	A	C	G	A	G	A	A	A	A	G	G	A	G	A	A	G	G	G	A	A	A
NC_017626	45573	SYN	A	G	A	A	G	G	G	G	A	G	A	G	G	G	A	A	G	G	A	G	G	A	A	A	G	A	G	A	A	G	A	A	G	G	G	A	A	G	A	G	G	A	A	A	A	G	G
NC_017626	45579	SYN	T	C	T	T	C	C	C	C	T	C	T	C	C	C	T	T	C	C	T	C	C	T	T	T	C	T	C	T	T	C	T	T	C	C	C	T	T	C	T	C	C	T	T	T	T	C	C
NC_017626	45616	NSYN	C	C	C	C	C	C	C	C	C	C	C	C	C	C	C	C	C	C	C	C	C	C	C	C	C	C	C	C	C	C	C	C	C	C	C	C	C	C	C	T	C	C	C	C	C	C	C
NC_017626	45661	intergenic	A	A	T	T	A	A	A	A	T	A	A	A	A	A	T	A	A	A	A	A	A	A	T	T	A	A	A	A	T	A	A	A	A	A	A	T	T	A	T	A	A	T	T	T	A	A	A
NC_017626	45700	intergenic	C	C	C	C	C	C	C	T	C	C	T	C	C	C	C	T	C	C	T	C	C	C	C	C	C	C	C	T	C	C	C	C	C	C	C	C	C	C	C	C	C	C	C	C	C	C	C
NC_017626	45712	intergenic	T	T	T	T	C	C	T	C	T	T	C	T	T	T	T	C	C	C	C	T	T	T	T	T	C	T	C	C	T	T	T	T	T	T	T	C	T	T	T	T	T	T	T	T	C	T	T
NC_017626	45735	intergenic	C	C	C	C	A	A	C	A	C	C	A	C	C	C	C	A	A	C	A	C	C	C	C	C	C	C	C	A	C	C	C	C	C	C	C	C	C	C	C	C	C	C	C	C	C	C	C
NC_017626	45809	SYN	G	G	A	A	G	G	G	G	A	G	G	G	G	G	A	G	G	A	G	G	G	G	A	A	A	G	A	G	A	G	G	G	G	G	G	A	A	G	A	G	G	A	A	A	A	G	G
NC_017626	45824	SYN	G	G	G	G	G	G	G	G	G	G	G	G	G	G	G	G	G	G	G	G	G	G	G	G	G	G	G	G	G	G	A	G	G	G	G	G	G	G	G	G	G	G	G	G	G	G	G
NC_017626	45845	SYN	C	C	C	C	C	C	C	C	C	C	C	C	C	C	C	C	C	T	C	C	C	C	C	C	T	C	T	C	C	C	C	C	C	C	C	T	C	C	C	C	C	C	C	C	C	C	C
NC_017626	45848	SYN	G	G	G	G	G	G	G	A	G	G	G	G	G	G	G	G	G	G	G	G	G	G	G	G	G	G	G	G	G	G	G	G	G	G	G	G	G	G	G	G	G	G	G	G	G	G	G
NC_017626	45851	SYN	G	G	G	G	G	G	G	G	G	G	G	G	G	G	G	G	G	A	G	G	G	G	G	G	A	G	A	G	G	G	G	G	G	G	G	A	G	G	G	G	G	G	G	G	G	G	G
NC_017626	45854	SYN	G	G	G	G	G	G	G	T	G	G	G	G	G	G	G	G	G	G	G	G	G	G	G	G	G	G	G	G	G	G	G	G	G	G	G	G	G	G	G	G	G	G	G	G	G	G	G
NC_017626	45869	SYN	A	G	A	G	A	A	G	G	G	G	G	G	G	G	G	G	A	G	G	G	G	A	A	A	G	A	G	G	G	G	G	A	G	G	G	G	G	G	G	G	G	G	A	G	A	G	G
NC_017626	45905	SYN	A	A	A	A	A	A	A	G	A	A	A	A	A	A	A	A	A	A	A	A	A	A	A	A	A	A	A	A	A	A	A	A	A	A	A	A	A	A	A	A	A	A	A	A	A	A	A
NC_017626	45944	SYN	C	A	A	C	C	C	A	C	C	C	C	C	C	C	C	C	C	C	C	C	A	C	A	A	C	C	C	A	C	C	C	C	A	A	A	C	C	C	C	A	A	C	A	C	C	C	C
NC_017626	45956	SYN	C	C	C	C	C	C	C	C	C	C	C	C	C	C	C	C	C	C	C	C	C	C	C	C	C	C	C	C	C	C	C	C	C	C	C	C	C	C	C	C	C	C	C	C	C	C	C
NC_017626	45992	SYN	T	G	G	G	G	G	G	G	G	G	G	G	G	G	G	G	G	G	G	G	G	T	G	G	G	T	G	G	G	G	G	T	G	G	G	G	G	G	G	G	G	G	G	G	G	G	G
NC_017626	46106	SYN	A	A	A	A	A	A	A	A	A	G	A	G	G	G	A	A	A	A	A	G	A	A	A	A	A	A	A	A	A	G	G	A	A	A	A	A	A	G	A	A	A	A	A	A	A	G	G
NC_017626	46112	SYN	A	A	A	A	A	A	A	A	A	A	C	A	A	A	A	C	A	A	C	A	A	A	A	A	A	A	A	C	A	A	A	A	A	A	A	A	A	A	A	A	A	A	A	A	A	A	A
NC_017626	46136	SYN	G	A	A	G	G	G	G	G	G	G	G	G	G	G	G	G	G	G	G	G	A	G	A	A	G	G	G	G	G	G	G	G	G	G	G	G	G	G	G	A	G	G	A	G	G	G	G
NC_017626	46181	SYN	G	G	G	G	G	G	G	G	G	G	A	G	G	G	G	A	G	G	A	G	G	G	G	G	G	G	G	A	G	G	G	G	G	G	G	G	G	G	G	G	G	G	G	G	G	G	G
NC_017626	46190	SYN	C	G	G	C	C	C	G	C	C	G	C	G	G	G	C	C	C	C	C	G	G	C	G	G	C	C	C	C	C	G	C	C	G	G	G	C	C	G	C	G	G	C	G	C	G	G	G
NC_017626	46214	SYN	G	G	G	G	G	G	G	G	G	A	G	A	A	A	G	G	G	G	G	A	G	G	G	G	G	G	G	G	G	A	G	G	G	G	G	G	G	A	G	G	G	G	G	G	G	A	A
NC_017626	46253	SYN	C	C	C	C	G	G	C	C	C	C	C	C	C	C	C	C	G	C	C	C	C	C	C	C	C	C	C	C	C	C	C	C	C	C	C	C	C	C	C	C	C	C	C	C	C	C	C
NC_017626	46295	SYN	G	G	G	G	G	G	G	G	G	G	A	G	G	G	G	A	G	G	A	G	G	G	G	G	G	G	G	A	G	G	G	G	G	G	G	G	G	G	G	G	G	G	G	G	G	G	G
NC_017626	46320	NSYN	C	C	C	C	C	C	C	C	C	C	C	C	C	C	C	C	C	C	C	C	C	C	C	C	C	C	C	C	C	C	C	C	T	C	C	C	C	C	C	C	T	C	C	C	C	C	C
NC_017626	46334	SYN	T	T	T	T	T	T	T	T	T	T	T	T	T	T	T	T	T	C	T	T	T	T	T	T	C	T	C	C	T	T	T	T	T	T	T	C	T	T	T	T	T	T	T	T	T	T	T
NC_017626	46394	SYN	A	A	A	A	A	A	A	A	A	A	A	A	A	A	T	A	A	A	A	A	A	A	A	A	A	A	A	A	A	A	A	A	A	A	A	A	A	A	A	A	A	A	A	A	A	A	A
NC_017626	46430	SYN	C	C	C	C	A	A	C	C	C	C	C	C	C	C	C	C	A	C	C	C	C	C	C	C	C	C	C	C	C	C	C	C	C	C	C	C	C	C	C	C	C	C	C	C	C	C	C
NC_017626	46454	SYN	A	G	G	G	G	G	G	G	G	G	G	G	G	G	A	G	G	A	G	G	G	A	G	G	A	A	A	A	A	G	A	A	G	G	G	A	G	G	G	G	G	G	G	G	G	G	G
NC_017626	46550	SYN	T	T	T	T	T	T	T	T	T	T	C	T	T	T	T	C	T	T	C	T	T	T	T	T	T	T	T	T	T	T	T	T	T	T	T	T	T	T	T	T	T	T	T	T	T	T	T
NC_017626	46604	SYN	C	C	T	C	C	C	C	T	C	C	C	C	C	C	C	C	C	C	C	C	C	C	T	T	C	C	C	C	C	C	C	C	C	C	C	C	C	C	C	C	C	C	T	C	C	C	C
NC_017626	46643	SYN	A	G	G	G	A	A	G	G	G	G	A	G	G	G	G	A	A	A	A	G	G	A	G	G	A	A	A	A	G	G	A	A	G	G	G	A	G	G	G	G	G	G	G	G	G	G	G
NC_017626	46660	SYN	G	A	A	A	A	A	A	A	A	A	A	A	A	A	A	A	A	A	A	A	A	G	A	A	A	G	A	A	A	A	A	G	A	A	A	A	A	A	A	A	A	A	A	A	A	A	A
NC_017626	46670	SYN	T	C	C	T	C	C	C	C	T	C	C	C	C	C	C	C	C	T	C	C	T	T	C	C	T	T	T	T	C	C	T	T	C	C	C	T	T	C	T	T	C	T	C	T	T	C	C
NC_017626	46762	NSYN	T	T	T	T	T	T	T	G	T	T	T	T	T	T	T	T	T	T	T	T	T	T	T	T	T	T	T	T	T	T	T	T	T	T	T	T	T	T	T	T	T	T	T	T	T	T	T
NC_017626	46778	SYN	A	A	A	A	A	A	A	A	A	A	A	A	A	A	A	A	A	A	A	A	A	A	A	A	A	A	A	A	A	A	A	A	A	A	A	A	A	A	A	A	A	A	C	A	A	A	A
NC_017626	46838	SYN	G	G	G	G	G	G	G	G	G	G	G	G	G	G	G	G	G	G	G	G	G	G	G	G	G	G	G	A	G	G	G	G	G	G	G	G	G	G	G	G	G	G	G	G	G	G	G
NC_017626	46840	NSYN	C	C	C	C	C	C	C	C	C	C	C	C	C	C	C	C	C	C	C	C	C	C	C	C	C	C	C	C	C	C	C	C	C	C	C	C	C	C	C	C	C	C	C	C	C	C	C
NC_017626	46871	SYN	C	C	C	C	C	C	T	C	C	C	C	C	C	C	C	C	C	C	C	C	C	C	C	C	C	C	C	C	C	C	C	C	T	T	T	C	C	C	C	C	T	C	C	C	C	C	C
NC_017626	46922	NSYN	A	A	A	A	A	A	A	T	A	A	A	A	A	A	A	A	A	A	A	A	A	A	A	A	A	A	A	A	A	A	A	A	A	A	A	A	A	A	A	A	A	A	A	A	A	A	A
NC_017626	46954	intergenic	T	T	T	T	G	G	T	T	T	T	T	T	T	T	T	T	G	T	T	T	T	T	T	T	T	T	T	T	T	T	T	T	T	T	T	T	T	T	T	T	T	T	T	T	T	T	T
NC_017626	46997	SYN	G	G	G	G	G	G	G	G	G	G	G	G	G	G	G	G	G	G	G	G	G	G	G	G	G	G	G	G	G	G	G	G	G	G	G	G	G	G	G	G	G	G	G	G	A	G	G
NC_017626	47039	SYN	G	G	G	G	G	G	G	G	G	A	G	A	G	A	G	G	G	G	G	G	G	G	G	G	G	G	G	G	G	G	G	G	G	G	G	G	G	G	G	G	G	G	G	G	G	G	G
NC_017626	47051	SYN	A	G	G	A	G	G	G	G	A	G	G	G	A	G	A	G	G	G	G	A	A	A	G	G	G	A	G	G	A	A	A	A	G	G	G	G	A	A	G	A	G	A	G	A	G	A	A
NC_017626	47086	SYN	A	G	G	A	G	G	G	G	A	G	G	G	A	G	G	G	G	G	G	A	A	A	G	G	G	A	G	G	G	A	A	A	G	G	G	G	A	A	G	A	G	A	G	A	G	A	A
NC_017626	47120	SYN	A	A	A	A	G	G	A	G	A	A	G	A	A	A	G	G	G	G	G	A	A	A	A	A	G	A	G	G	G	A	A	A	A	A	A	G	A	A	A	A	A	A	A	A	A	A	A
NC_017626	47138	SYN	C	A	C	C	C	C	A	C	C	A	C	A	C	A	C	C	C	C	C	C	C	C	A	A	C	C	C	C	C	C	C	C	A	A	A	C	C	C	C	C	A	C	A	C	A	C	C
NC_017626	47144	SYN	T	T	T	T	T	T	T	C	T	T	T	T	T	T	T	T	T	T	T	T	T	T	T	T	T	T	T	T	T	T	T	T	T	T	T	T	T	T	T	T	T	T	T	T	T	T	T
NC_017626	47162	NSYN	T	T	T	T	T	T	T	T	T	T	T	T	T	T	T	T	T	T	T	T	T	T	T	T	T	T	T	T	T	T	T	T	T	G	G	T	T	T	T	T	T	T	T	T	T	T	T
NC_017626	47165	SYN	G	G	G	G	G	G	G	G	G	G	G	G	G	G	A	G	G	G	G	G	G	G	G	G	G	G	G	G	A	G	G	G	G	G	G	G	G	G	G	G	G	G	G	G	G	G	G
NC_017626	47231	SYN	A	G	G	G	G	G	G	G	G	G	G	G	G	G	G	G	G	G	G	G	G	A	G	G	G	A	G	G	G	G	G	A	G	G	G	G	G	G	G	G	G	G	G	G	G	G	G
NC_017626	47302	NSYN	C	C	C	C	C	C	C	C	C	C	C	C	G	C	C	C	C	C	C	G	C	C	C	C	C	C	C	C	C	G	C	C	C	C	C	C	C	G	C	C	C	C	C	C	C	G	G
NC_017626	47339	SYN	G	G	G	A	G	G	A	G	A	G	G	G	A	G	G	G	G	G	G	A	A	G	G	G	G	G	G	G	G	A	G	G	A	A	A	G	A	A	G	A	A	A	G	A	G	A	A
NC_017626	47345	SYN	T	T	T	T	T	T	T	T	T	T	C	T	T	T	T	C	T	T	C	T	T	T	T	T	T	T	T	T	T	T	T	T	T	T	T	T	T	T	T	T	T	T	T	T	T	T	T
NC_017626	47351	NSYN	T	C	C	T	T	T	T	C	T	T	C	T	T	T	T	C	T	T	C	T	T	T	T	T	T	T	T	T	T	T	T	T	T	T	T	T	T	T	C	T	T	T	T	T	T	T	T
NC_017626	47378	SYN	C	C	C	T	T	T	T	C	T	T	C	T	T	T	T	C	T	T	C	T	T	C	T	T	T	C	T	T	T	T	T	C	T	T	T	T	T	T	C	T	T	T	T	T	T	T	T
NC_017626	47399	SYN	G	G	T	T	T	T	T	T	T	T	T	T	T	T	T	T	T	G	T	T	T	G	T	T	T	G	T	T	T	T	T	G	T	T	T	T	T	T	G	T	T	T	T	T	T	T	T
NC_017626	47402	SYN	C	T	C	C	C	C	C	C	C	C	C	C	C	C	C	C	C	T	C	C	C	C	C	C	C	C	C	C	C	C	C	C	C	C	C	C	C	C	T	C	C	C	C	C	C	C	C
NC_017626	47416	NSYN	T	T	G	G	G	G	G	T	G	G	G	G	G	G	G	G	G	G	G	G	G	T	G	G	G	T	G	G	G	G	G	T	G	G	G	G	G	G	T	G	G	G	G	G	G	G	G
NC_017626	47444	SYN	A	A	A	A	G	G	A	A	A	A	G	A	A	A	G	G	G	A	G	A	A	A	A	A	A	A	A	A	G	A	A	A	A	A	A	A	A	A	A	A	A	A	A	A	A	A	A
NC_017626	47492	SYN	G	G	G	A	G	G	A	G	A	A	G	A	A	A	G	G	G	A	G	A	A	G	A	A	A	G	A	A	G	A	A	G	A	A	A	A	A	A	G	A	A	A	A	A	A	A	A
NC_017626	47528	SYN	G	G	G	G	G	G	G	G	G	G	C	G	G	G	G	C	G	G	C	G	G	G	G	G	G	G	G	G	G	G	G	G	G	G	G	G	G	G	G	G	G	G	G	G	G	G	G
NC_017626	47576	SYN	G	T	G	G	G	G	G	G	G	G	G	G	G	G	G	G	G	G	G	G	G	G	G	G	G	G	G	G	G	G	G	G	G	G	G	G	G	G	T	G	G	G	G	G	G	G	G
NC_017626	47648	SYN	G	A	A	A	A	A	A	A	A	A	A	A	A	A	G	A	A	A	A	A	A	G	A	A	A	G	A	A	G	A	A	G	A	A	A	A	A	A	A	A	A	A	A	A	A	A	A
NC_017626	47729	SYN	G	G	A	A	G	G	A	G	A	A	G	A	A	A	G	G	G	A	G	A	A	G	A	A	A	G	A	A	G	A	A	G	A	A	A	A	A	A	A	A	A	A	A	A	A	A	A
NC_017626	47735	SYN	G	G	G	G	G	G	G	A	G	G	G	G	G	G	G	G	G	G	G	G	G	G	G	G	G	G	G	G	G	G	G	G	G	G	G	G	G	G	G	G	G	G	G	G	G	G	G
NC_017626	47858	SYN	A	G	A	A	G	G	A	G	A	A	A	A	A	A	A	A	G	A	A	A	A	A	A	A	A	A	A	A	A	A	A	A	A	A	A	A	A	A	A	A	A	A	A	A	A	A	A
NC_017626	47882	SYN	G	G	G	G	G	G	G	G	G	G	G	G	G	G	A	G	G	G	G	G	G	G	G	G	G	G	G	G	A	G	G	G	G	G	G	G	G	G	G	G	G	G	G	G	G	G	G
NC_017626	47903	SYN	G	G	A	A	G	G	A	A	A	A	G	A	A	A	A	G	G	A	G	A	A	G	A	A	A	G	A	A	A	A	A	G	A	A	A	A	A	A	A	A	A	A	A	A	A	A	A
NC_017626	47922	NSYN	G	G	A	G	G	G	G	G	G	G	G	G	G	G	G	G	G	G	G	G	G	G	G	G	G	G	G	G	G	G	G	G	G	G	G	G	G	G	G	G	G	G	G	G	G	G	G
NC_017626	47945	SYN	C	C	C	C	C	C	C	C	C	C	C	C	C	C	T	C	C	C	C	C	C	C	C	C	C	C	C	C	T	C	C	C	C	C	C	C	C	C	C	C	C	C	C	C	C	C	C
NC_017626	47948	SYN	C	C	C	C	T	T	C	T	C	C	C	C	C	C	C	C	T	C	C	C	C	C	C	C	C	C	C	C	C	C	C	C	C	C	C	C	C	C	C	C	C	C	C	C	C	C	C
NC_017626	47951	SYN	T	T	T	T	T	T	T	T	T	T	T	T	T	T	G	T	T	T	T	T	T	T	T	T	T	T	T	T	G	T	T	T	T	T	T	T	T	T	T	T	T	T	T	T	T	T	T
NC_017626	47954	SYN	C	C	C	C	C	C	C	C	C	C	G	C	C	C	C	G	C	C	G	C	C	C	C	C	C	C	C	C	C	C	C	C	C	C	C	C	C	C	C	C	C	C	C	C	C	C	C
NC_017626	47986	NSYN	C	C	C	C	C	C	C	C	C	C	C	C	C	C	C	C	C	C	C	C	C	C	C	C	C	C	C	C	C	C	C	C	C	C	C	C	C	T	C	C	C	C	C	C	C	C	C
NC_017626	48041	SYN	G	A	A	A	A	A	A	A	A	A	A	A	A	A	A	A	A	A	A	A	A	G	A	A	A	G	A	A	A	A	A	G	A	A	A	A	A	A	A	A	A	A	A	A	A	A	A
NC_017626	48086	SYN/SYN	T	T	G	C	C	C	C	C	C	C	T	C	C	C	G	T	C	C	T	C	C	T	C	C	C	T	C	C	G	C	C	T	C	C	C	C	C	C	C	C	C	C	C	C	C	C	C
NC_017626	48106	SYN	A	A	A	A	A	A	A	A	A	A	G	A	A	A	A	G	A	A	G	A	A	A	A	A	A	A	A	A	A	A	A	A	A	A	A	A	A	A	A	A	A	A	A	A	A	A	A
NC_017626	48212	SYN	A	G	A	A	A	A	A	A	A	A	A	A	A	A	A	A	A	G	A	A	A	A	G	G	G	A	G	G	A	A	A	A	A	A	A	G	A	A	A	A	A	A	G	A	G	A	A
NC_017626	48221	SYN	A	T	A	A	A	A	A	A	A	A	T	A	A	A	A	T	A	T	T	A	A	A	T	T	T	A	T	T	A	A	A	A	A	A	A	T	A	A	A	A	A	A	T	A	T	A	A
NC_017626	48293	SYN	C	C	C	C	T	T	C	T	C	C	C	C	C	C	C	C	T	C	C	C	C	C	C	C	C	C	C	C	C	C	C	C	C	C	C	C	C	C	C	C	C	C	C	C	C	C	C
NC_017626	48339	NSYN	C	C	C	C	C	C	C	C	C	C	C	C	C	C	C	C	C	C	C	C	C	C	A	A	C	C	C	C	C	C	C	C	C	C	C	C	C	C	C	C	C	C	C	C	C	C	C
NC_017626	48361	NSYN	C	C	T	C	C	C	C	C	C	C	C	C	C	C	C	C	C	C	C	C	C	C	C	C	C	C	C	C	C	C	C	C	C	C	C	C	C	C	C	C	C	C	C	C	C	C	C
NC_017626	48368	SYN	C	C	T	T	T	T	T	T	T	T	C	T	T	T	C	C	T	T	C	T	T	C	T	T	T	C	T	T	C	T	T	C	T	T	T	T	T	T	T	T	T	T	T	T	T	T	T
NC_017626	48383	SYN	G	G	G	G	G	G	G	G	G	G	T	G	G	G	G	T	G	G	T	G	G	G	G	G	G	G	G	G	G	G	G	G	G	G	G	G	G	G	G	G	G	G	G	G	G	G	G
NC_017626	48419	SYN	C	C	C	C	T	T	C	C	C	C	C	C	C	C	T	C	T	C	C	C	C	C	C	C	C	C	C	C	T	C	C	C	C	C	C	C	C	C	C	C	C	C	C	C	C	C	C
NC_017626	48437	SYN	T	C	C	C	C	C	C	C	C	C	C	C	C	C	C	C	C	C	C	C	C	T	C	C	C	T	C	C	C	C	C	T	C	C	C	C	C	C	C	C	C	C	C	C	C	C	C
NC_017626	48476	intergenic	T	T	T	T	T	T	T	T	T	T	T	T	C	T	T	T	T	T	T	T	T	T	T	T	T	T	T	T	T	C	T	T	T	T	T	T	T	T	T	T	T	T	T	T	T	C	C
NC_017626	48498	intergenic	T	T	T	T	T	T	T	C	T	T	T	T	T	T	T	T	T	T	T	T	T	T	T	T	T	T	T	T	T	T	T	T	T	T	T	T	T	T	T	T	T	T	T	T	T	T	T
NC_017626	48511	intergenic	T	T	T	T	T	T	T	C	T	T	T	T	T	T	T	T	T	T	T	T	T	T	T	T	T	T	T	T	T	T	T	T	T	T	T	T	T	T	T	T	T	T	T	T	T	T	T
NC_017626	48541	intergenic	A	A	A	A	A	A	G	A	A	A	A	A	G	A	A	A	A	A	A	G	G	A	A	A	A	A	A	A	A	G	A	A	G	G	G	A	A	G	A	A	G	A	A	A	A	G	G
NC_017626	48550	intergenic	A	A	A	A	A	A	A	A	A	A	A	A	A	A	A	A	A	A	A	A	A	A	A	A	A	A	A	A	A	A	A	A	A	A	A	A	A	A	A	A	A	A	A	A	G	A	A
NC_017626	48566	intergenic	A	A	A	A	A	A	A	A	A	A	A	A	A	A	A	A	A	A	A	A	A	A	A	A	A	A	A	A	A	A	A	A	A	A	A	G	A	A	A	A	A	A	A	A	A	A	A
NC_017626	48576	intergenic	G	G	G	G	G	G	G	T	G	G	G	G	G	G	G	G	G	G	G	G	G	G	G	G	G	G	G	G	G	G	G	G	G	G	G	G	G	G	G	G	G	G	G	G	G	G	G
NC_017626	48702	intergenic	G	G	A	A	A	A	A	A	A	A	A	A	A	A	A	A	A	A	A	A	A	G	A	A	A	G	A	A	A	A	A	G	A	A	A	A	A	A	A	A	A	A	A	A	A	A	A
NC_017626	48714	intergenic	G	G	A	G	G	G	G	G	G	G	G	G	G	G	G	G	G	A	G	G	G	G	A	A	A	G	A	A	G	G	G	G	G	G	G	A	G	G	G	G	G	G	A	G	A	G	G
NC_017626	48722	intergenic	C	C	C	C	C	C	C	C	C	C	C	C	A	C	C	C	C	C	C	C	C	C	C	C	C	C	C	C	C	A	C	C	C	C	C	C	C	C	C	C	C	C	C	C	C	A	A
NC_017626	48740	intergenic	T	T	C	C	C	C	C	C	C	C	C	C	C	C	C	C	C	C	C	C	C	T	C	C	C	T	C	C	C	C	C	T	C	C	C	C	C	C	C	C	C	C	C	C	C	C	C
NC_017626	48746	intergenic	A	A	A	G	G	G	G	A	G	G	A	G	G	G	A	A	G	A	A	G	G	A	A	A	A	A	A	A	A	G	G	A	G	G	G	A	G	G	G	G	G	G	A	G	A	G	G
NC_017626	48768	intergenic	G	G	G	G	G	G	T	G	G	G	G	G	T	G	G	G	G	G	G	T	T	G	G	G	G	G	G	G	G	T	T	G	T	T	T	G	G	T	G	G	T	G	G	G	G	T	T
NC_017626	48776	intergenic	A	A	G	A	A	A	A	A	A	A	G	A	A	A	A	G	A	G	G	A	A	A	G	G	G	A	G	G	A	A	A	A	A	A	A	G	A	A	A	A	A	A	G	A	G	A	A
NC_017626	48797	intergenic	A	A	A	A	G	G	A	G	A	A	A	A	A	A	G	A	G	A	A	A	A	A	A	A	A	A	A	A	G	A	A	A	A	A	A	A	A	A	A	A	A	A	A	A	A	A	A
NC_017626	48869	intergenic	C	C	C	C	C	C	C	C	C	C	C	C	C	C	C	C	C	C	C	C	C	C	A	A	C	C	C	C	C	C	C	C	C	C	C	C	C	C	C	C	C	C	A	C	C	C	C
NC_017626	48891	intergenic	G	G	G	G	G	G	A	G	G	G	G	G	G	G	G	G	G	G	G	G	G	G	G	G	G	G	G	G	G	G	G	G	G	G	G	G	G	G	G	G	G	G	G	G	G	G	G
NC_017626	48914	intergenic	C	C	C	C	C	C	T	C	C	C	C	C	C	C	C	C	C	C	C	C	C	C	C	C	C	C	C	C	C	C	C	C	T	T	T	C	C	C	C	C	T	C	C	C	C	C	C
NC_017626	48922	intergenic	C	C	C	C	C	C	C	C	C	C	C	C	C	C	C	C	C	C	C	C	C	C	C	C	A	C	A	C	C	C	C	C	C	C	C	C	C	C	C	C	C	C	C	C	C	C	C
NC_017626	48996	NSYN	G	G	G	G	G	G	G	G	G	G	G	G	G	G	G	G	G	G	G	G	G	G	G	G	G	G	G	G	G	G	G	G	G	G	G	G	G	G	G	G	G	G	G	A	G	G	G
NC_017626	49016	SYN	A	A	A	A	G	G	A	G	A	A	G	A	A	A	A	G	G	A	G	A	A	A	A	A	A	A	A	A	A	A	A	A	A	A	A	A	A	A	A	A	A	A	A	A	A	A	A
NC_017626	49028	SYN	C	C	C	C	T	T	C	T	C	C	T	C	C	C	C	T	T	C	T	C	C	C	C	C	C	C	C	C	C	C	C	C	C	C	C	C	C	C	C	C	C	C	C	C	C	C	C
NC_017626	49061	SYN	C	C	C	G	C	C	G	C	G	G	C	G	G	G	G	C	C	C	C	G	G	C	C	C	C	C	C	C	G	G	G	C	G	G	G	C	G	G	G	G	G	G	C	G	C	G	G
NC_017626	49064	SYN	C	C	C	C	C	C	C	C	C	C	T	C	C	C	C	T	C	C	T	C	C	C	C	C	C	C	C	C	C	C	C	C	C	C	C	C	C	C	C	C	C	C	C	C	C	C	C
NC_017626	49082	SYN	C	C	C	C	C	C	C	C	C	C	T	C	C	C	C	T	C	C	T	C	C	C	C	C	C	C	C	C	C	C	C	C	C	C	C	C	C	C	C	C	C	C	C	C	C	C	C
NC_017626	49118	SYN	A	A	A	G	G	G	G	G	G	G	G	G	G	G	G	G	G	A	G	G	G	A	A	A	A	A	A	A	G	G	G	A	G	G	G	A	G	G	G	G	G	G	A	G	A	G	G
NC_017626	49122	SYN	T	T	T	T	C	C	T	C	T	T	T	T	T	T	T	T	C	T	T	T	T	T	T	T	T	T	T	T	T	T	T	T	T	T	T	T	T	T	T	T	T	T	T	T	T	T	T
NC_017626	49173	SYN	C	C	T	C	C	C	C	C	C	C	C	C	C	C	C	C	C	T	C	C	C	C	C	C	T	C	T	T	C	C	C	C	C	C	C	T	C	C	C	C	C	C	C	C	T	C	C
NC_017626	49184	SYN	C	C	C	C	T	T	C	T	C	C	T	C	C	C	T	T	T	C	T	C	C	C	C	C	C	C	C	C	T	C	C	C	C	C	C	C	C	C	C	C	C	C	C	C	C	C	C
NC_017626	49205	SYN	G	G	A	G	G	G	G	G	G	G	G	G	G	G	G	G	G	A	G	G	G	G	G	G	A	G	A	A	G	G	G	G	G	G	G	A	G	G	G	G	G	G	G	G	A	G	G
NC_017626	49262	SYN	A	A	A	A	A	A	A	A	A	A	C	A	A	A	C	C	A	A	C	A	A	A	A	A	A	A	A	A	C	A	A	A	A	A	A	A	A	A	A	A	A	A	A	A	A	A	A
NC_017626	49287	SYN	C	C	T	T	T	T	T	T	T	T	T	T	T	T	T	T	T	T	T	T	T	C	C	C	T	C	T	T	T	T	T	C	T	T	T	T	T	T	T	T	T	T	C	T	T	T	T
NC_017626	49346	SYN	G	G	A	G	A	A	G	A	G	G	A	G	G	G	A	A	A	A	A	G	G	G	G	G	A	G	A	A	A	G	G	G	G	G	G	A	G	G	G	G	G	G	G	G	A	G	G
NC_017626	49361	SYN	T	T	T	T	T	T	T	T	T	T	T	T	T	T	T	T	T	T	T	T	T	T	T	T	T	T	T	T	T	T	T	T	T	T	T	T	T	T	T	T	T	T	T	T	C	T	T
NC_017626	49397	SYN	C	C	C	C	C	C	C	C	C	C	T	C	C	C	C	T	C	C	T	C	C	C	C	C	C	C	C	C	C	C	C	C	C	C	C	C	C	C	C	C	C	C	C	C	C	C	C
NC_017626	49403	SYN	G	G	T	T	G	G	G	G	T	T	G	T	T	T	G	G	G	G	G	T	G	G	G	G	G	G	G	T	G	T	G	G	G	G	G	T	T	T	T	G	G	T	G	T	G	T	T
NC_017626	49437	NSYN	G	G	G	G	G	G	G	G	G	G	G	G	T	G	G	G	G	G	G	G	G	G	G	G	G	G	G	G	G	T	G	G	G	G	G	G	G	G	G	G	G	G	G	G	G	G	G
NC_017626	49445	SYN	C	A	C	C	A	A	C	A	C	C	A	C	C	C	A	A	A	A	A	C	C	C	C	C	A	C	A	C	A	C	C	C	C	C	C	C	C	C	C	C	C	C	C	C	A	C	C
NC_017626	49451	SYN	C	G	C	C	C	C	C	C	C	C	C	C	C	C	G	C	C	G	C	C	C	C	C	C	G	C	G	C	G	C	C	C	C	C	C	C	C	C	C	C	C	C	C	C	G	C	C
NC_017626	49487	SYN	C	C	C	C	C	C	C	C	C	C	C	C	C	C	T	C	C	C	C	C	C	C	C	C	C	C	C	C	C	C	C	C	C	C	C	C	C	C	C	C	C	C	C	C	C	C	C
NC_017626	49499	SYN	C	C	T	C	C	T	T	C	C	C	T	C	T	C	C	T	C	C	T	T	C	C	C	C	C	C	C	T	C	T	C	C	T	T	T	T	C	T	T	C	T	C	C	C	C	T	T
NC_017626	49550	SYN	A	A	C	C	A	A	C	A	C	A	A	A	C	A	A	A	A	A	A	C	A	A	C	C	A	A	A	C	A	C	A	A	C	C	C	C	C	C	C	C	C	C	C	C	A	C	C
NC_017626	49577	SYN	T	T	T	T	C	C	T	C	T	C	T	C	T	C	C	T	C	T	T	T	C	T	T	T	C	T	C	T	C	T	C	T	T	T	T	T	T	T	T	C	T	T	T	T	C	T	T
NC_017626	49580	SYN	T	T	T	T	T	T	T	T	T	T	C	T	T	T	T	C	T	T	C	T	T	T	T	T	T	T	T	T	T	T	T	T	T	T	T	T	T	T	T	T	T	T	T	T	T	T	T
NC_017626	49604	SYN	T	T	A	A	A	A	A	A	A	T	T	T	A	T	A	T	A	A	T	A	T	T	A	A	A	T	A	A	A	A	T	T	A	A	A	A	A	A	A	T	A	A	A	A	A	A	A
NC_017626	49619	SYN	C	C	C	C	C	C	C	C	C	T	C	T	C	T	C	C	C	C	C	C	T	C	C	C	C	C	C	C	C	C	T	C	C	C	C	C	C	C	C	T	C	C	C	C	C	C	C
NC_017626	49622	SYN	G	G	G	G	G	G	G	A	G	G	A	G	G	G	G	A	G	G	A	G	G	G	G	G	G	G	G	G	G	G	G	G	G	G	G	G	G	G	G	G	G	G	G	G	G	G	G
NC_017626	49637	SYN	G	G	A	A	G	G	A	G	A	G	G	G	A	G	G	G	G	G	G	A	A	G	A	A	G	G	G	A	G	A	A	G	A	A	A	A	A	A	A	A	A	A	A	A	G	A	A
NC_017626	49769	NSYN	C	C	C	C	C	C	C	C	C	C	C	C	C	C	C	C	C	C	C	C	C	C	C	C	C	C	C	C	C	C	T	C	C	C	C	C	C	C	C	C	C	C	C	C	C	C	C
NC_017626	49795	SYN	C	T	C	C	T	T	C	C	C	C	C	C	C	C	C	C	T	C	C	C	C	C	C	C	C	C	C	C	C	C	C	C	C	C	C	C	C	C	C	C	C	C	C	C	C	C	C
NC_017626	49854	NSYN	C	C	C	T	C	C	C	C	T	C	C	C	C	C	C	C	C	T	C	C	T	C	C	C	C	C	C	C	C	C	C	C	C	C	C	C	T	C	C	T	C	T	C	T	T	C	C
NC_017626	49870	SYN	C	C	C	C	A	A	C	A	C	C	C	C	C	C	C	C	A	C	C	C	C	C	C	C	C	C	C	C	C	C	C	C	C	C	C	C	C	C	C	C	C	C	C	C	C	C	C
NC_017626	49876	SYN	A	T	T	T	T	T	T	T	T	T	T	T	T	T	T	T	T	T	T	T	T	A	T	T	T	A	T	T	T	T	T	A	T	T	T	T	T	T	T	T	T	T	T	T	T	T	T
NC_017626	49909	SYN	C	T	C	C	C	C	C	C	C	C	T	C	C	C	C	T	C	C	T	C	C	C	C	C	C	C	C	C	C	C	C	C	C	C	C	C	C	C	C	C	C	C	C	C	C	C	C
NC_017626	49921	SYN	C	C	C	C	C	C	C	C	C	C	T	C	C	C	C	T	C	C	T	C	C	C	C	C	C	C	C	C	C	C	C	C	C	C	C	C	C	C	C	C	C	C	C	C	C	C	C
NC_017626	49934	NSYN	G	G	G	G	G	G	G	G	G	A	G	A	G	A	G	G	G	G	G	G	G	G	G	G	G	G	G	G	G	G	G	G	G	G	G	G	G	G	G	G	G	G	G	G	G	G	G
NC_017626	49939	SYN	C	C	C	C	C	C	C	C	C	C	C	C	C	C	C	C	C	C	C	C	C	C	C	C	C	C	C	C	C	C	C	C	C	C	C	C	C	C	C	T	C	C	C	C	C	C	C
NC_017626	49944	NSYN	C	C	C	C	C	C	C	C	C	C	C	C	C	C	C	C	C	C	C	C	C	C	T	T	C	C	C	C	C	C	C	C	C	C	C	C	C	C	C	C	C	C	C	C	C	C	C
NC_017626	49945	SYN	T	T	T	T	T	T	T	G	T	T	T	T	T	T	T	T	T	T	T	T	T	T	T	T	T	T	T	T	T	T	T	T	T	T	T	T	T	T	T	T	T	T	T	T	T	T	T
NC_017626	49975	SYN	C	T	C	C	T	T	C	T	C	C	C	C	C	C	C	C	T	C	C	C	C	C	C	C	T	C	T	C	C	C	C	C	C	C	C	C	C	C	C	C	C	C	C	C	C	C	C
NC_017626	49981	SYN	G	G	G	G	G	G	G	G	G	T	G	T	G	T	G	G	G	G	G	G	G	G	G	G	G	G	G	G	G	G	G	G	G	G	G	G	G	G	G	G	G	G	G	G	G	G	G
NC_017626	49985	SYN	T	C	C	C	C	C	C	T	C	C	T	C	C	C	C	T	C	C	T	C	C	T	C	C	T	T	T	C	C	C	C	T	C	C	C	C	C	C	C	C	C	C	C	C	C	C	C
NC_017626	50005	SYN	C	C	C	C	C	C	C	C	C	C	T	C	C	C	C	T	C	C	T	C	C	C	C	C	C	C	C	C	C	C	C	C	C	C	C	C	C	C	C	C	C	C	C	C	C	C	C
NC_017626	50046	NSYN	C	C	C	C	C	C	C	T	C	C	C	C	C	C	C	C	C	C	C	C	C	C	C	C	C	C	C	C	C	C	C	C	C	C	C	C	C	C	C	C	C	C	C	C	C	C	C
NC_017626	50069	NSYN	G	G	G	G	G	G	G	G	G	G	G	G	G	G	G	G	G	G	G	G	A	G	G	G	G	G	G	G	G	G	G	G	G	G	G	G	G	G	G	G	G	G	G	G	G	G	G
NC_017626	50092	SYN	A	G	G	G	G	G	G	G	G	G	G	G	G	G	A	G	G	G	G	G	G	A	G	G	G	A	G	G	A	G	G	A	G	G	G	G	G	G	G	G	G	G	G	G	G	G	G
NC_017626	50104	SYN	C	C	C	C	C	C	C	C	C	C	C	C	C	C	T	C	C	C	C	C	C	C	C	C	C	C	C	C	T	C	C	C	C	C	C	C	C	C	C	C	C	C	C	C	C	C	C
NC_017626	50116	SYN	C	C	T	T	C	C	T	C	T	T	T	T	T	T	T	T	C	T	T	T	T	C	T	T	C	C	C	T	T	T	T	C	T	T	T	T	T	T	T	T	T	T	T	T	T	T	T
NC_017626	50176	SYN	C	T	C	C	C	C	C	T	C	C	C	C	C	C	C	C	C	C	C	C	C	C	C	C	C	C	C	C	C	C	C	C	C	C	C	C	C	C	C	C	C	C	C	C	C	C	C
NC_017626	50179	SYN	C	C	C	C	C	C	C	C	C	T	C	T	C	T	C	C	C	C	C	C	C	C	C	C	C	C	C	C	C	C	C	C	C	C	C	C	C	C	C	C	C	C	C	C	C	C	C
NC_017626	50185	SYN	C	C	C	C	T	T	C	C	C	C	C	C	C	C	C	C	T	C	C	C	C	C	C	C	C	C	C	C	C	C	C	C	C	C	C	C	C	C	C	C	C	C	C	C	C	C	C
NC_017626	50191	SYN	G	G	G	G	G	G	G	A	G	G	G	G	G	G	G	G	G	G	G	G	G	G	G	G	G	G	G	G	G	G	G	G	G	G	G	G	G	G	G	G	G	G	G	G	G	G	G
NC_017626	50218	SYN	C	C	C	C	C	C	C	C	C	C	C	C	C	C	C	C	C	C	C	C	C	C	C	C	T	C	T	C	C	C	C	C	C	C	C	C	C	C	C	C	C	C	C	C	C	C	C
NC_017626	50223	NSYN	C	C	C	C	C	C	C	T	C	C	C	C	C	C	C	C	C	C	C	C	C	C	C	C	C	C	C	C	C	C	C	C	C	C	C	C	C	C	C	C	C	C	C	C	C	C	C
NC_017626	50231	NSYN	G	G	G	G	G	G	G	G	G	G	G	G	G	G	G	G	G	G	G	G	G	G	G	G	G	G	G	G	G	G	G	G	G	G	G	G	G	G	G	G	G	G	G	G	G	G	G
NC_017626	50251	SYN	T	T	T	T	T	T	T	T	T	T	G	T	T	T	T	G	T	T	G	T	T	T	T	T	T	T	T	T	T	T	T	T	T	T	T	T	T	T	T	T	T	T	T	T	T	T	T
NC_017626	50261	NSYN	A	A	A	A	G	G	A	A	A	A	A	A	A	A	A	A	G	A	A	A	A	A	A	A	A	A	A	A	A	A	A	A	A	A	A	A	A	A	A	A	A	A	A	A	A	A	A
NC_017626	50263	SYN	C	C	C	C	C	C	C	C	C	C	G	C	C	C	C	G	C	C	G	C	C	C	C	C	C	C	C	C	C	C	C	C	C	C	C	C	C	C	C	C	C	C	C	C	C	C	C
NC_017626	50281	SYN	A	G	G	G	G	G	G	G	G	G	G	G	G	G	G	G	G	G	G	G	G	A	G	G	G	A	G	G	G	G	G	A	G	G	G	G	G	G	G	G	G	G	G	G	G	G	G
NC_017626	50290	SYN	C	C	C	C	C	C	C	C	C	C	T	C	C	C	C	T	C	C	T	C	C	C	C	C	C	C	C	C	C	C	C	C	C	C	C	C	C	C	C	C	C	C	C	C	C	C	C
NC_017626	50323	SYN	G	G	G	G	G	G	G	G	G	G	G	G	G	G	G	G	G	G	G	G	G	G	G	G	A	G	A	G	G	G	G	G	G	G	G	G	G	G	G	G	G	G	G	G	G	G	G
NC_017626	50341	SYN	C	C	T	T	C	C	T	C	T	T	C	T	T	T	T	C	C	T	C	T	T	C	T	T	C	C	C	T	T	T	T	C	T	T	T	T	T	T	T	T	T	T	T	T	T	T	T
NC_017626	50356	NSYN	G	G	G	G	T	T	G	G	G	G	T	G	G	G	G	T	T	G	T	G	G	G	G	G	G	G	G	G	G	G	G	G	G	G	G	G	G	G	G	G	G	G	G	G	G	G	G
NC_017626	50383	SYN	C	C	C	C	T	T	C	C	C	C	T	C	C	C	C	T	T	C	T	C	C	C	C	C	C	C	C	C	C	C	C	C	C	C	C	C	C	C	C	C	C	C	C	C	C	C	C
NC_017626	50413	SYN	T	T	T	T	T	T	T	C	T	T	T	T	T	T	T	T	T	T	T	T	T	T	T	T	T	T	T	T	T	T	T	T	T	T	T	T	T	T	T	T	T	T	T	T	T	T	T
NC_017626	50425	SYN	G	G	G	G	A	A	G	G	G	G	A	G	G	G	A	A	A	G	A	G	G	G	G	G	G	G	G	G	A	G	G	G	G	G	G	G	G	G	G	G	G	G	G	G	G	G	G
NC_017626	50492	SYN	C	T	C	C	C	C	C	T	C	C	C	C	C	C	C	C	C	C	C	C	C	C	C	C	T	C	T	C	C	C	C	C	C	C	C	C	C	C	C	C	C	C	C	C	C	C	C
NC_017626	50503	SYN	T	T	G	G	G	G	G	G	G	G	G	G	G	G	G	G	G	G	G	G	G	T	G	G	G	T	G	G	G	G	G	T	G	G	G	G	G	G	G	G	G	G	G	G	G	G	G
NC_017626	50522	NSYN	A	A	A	A	A	A	A	A	A	A	A	A	A	A	A	A	A	A	A	A	A	A	A	A	A	A	A	A	A	A	A	A	A	A	A	A	A	A	A	A	A	A	A	A	A	A	A
NC_017626	50539	SYN	T	T	C	T	C	C	C	T	T	T	T	T	T	T	T	T	C	T	T	T	T	T	C	C	T	T	T	C	T	T	T	T	C	C	C	C	T	T	T	T	C	T	C	T	T	T	T
NC_017626	50572	SYN	T	T	T	T	C	C	T	T	T	C	C	C	T	C	C	C	C	T	C	T	C	T	T	T	T	T	T	T	C	T	T	T	T	T	T	T	T	T	T	C	T	T	T	T	T	T	T
NC_017626	50647	SYN	A	G	G	G	A	A	G	A	G	G	G	G	G	G	G	G	A	G	G	G	G	A	G	G	A	A	A	G	G	G	G	A	G	G	G	G	G	G	G	G	G	G	G	G	G	G	G
NC_017626	50717	intergenic	C	C	C	C	C	C	C	C	C	C	T	C	C	C	C	T	C	C	T	C	C	C	C	C	C	C	C	C	C	C	C	C	C	C	C	C	C	C	C	C	C	C	C	C	C	C	C
NC_017626	50760	SYN	A	A	A	T	T	T	A	A	T	A	T	A	T	A	A	T	T	T	T	T	A	A	A	A	A	A	A	A	A	T	T	A	A	A	A	A	T	T	T	A	A	T	A	T	T	T	T
NC_017626	50793	SYN	C	C	C	C	A	A	C	C	C	C	C	C	C	C	C	C	A	C	C	C	C	C	C	C	C	C	C	C	C	C	C	C	C	C	C	C	C	C	C	C	C	C	C	C	C	C	C
NC_017626	50805	SYN	G	G	T	G	G	G	T	G	G	G	T	G	G	G	T	T	G	G	T	G	G	G	T	T	G	G	G	T	T	G	G	G	T	T	T	T	G	G	G	T	T	G	T	G	G	G	G
NC_017626	50862	SYN	C	C	C	C	C	C	C	T	C	C	C	C	C	C	C	C	C	C	C	C	C	C	C	C	C	C	C	C	C	C	C	C	C	C	C	C	C	C	C	C	C	C	C	C	C	C	C
NC_017626	50883	SYN	T	T	T	C	T	T	T	T	C	C	C	C	C	C	T	C	T	C	C	C	C	T	T	T	T	T	T	T	T	C	C	T	T	T	T	T	C	C	C	T	T	C	T	C	C	C	C
NC_017626	50901	SYN	A	A	T	T	A	A	T	A	T	T	T	T	T	T	T	T	A	T	T	T	T	A	T	T	A	A	A	T	T	T	T	A	T	T	T	T	T	T	T	T	T	T	T	T	T	T	T
NC_017626	50913	NSYN	A	A	C	C	A	A	C	A	C	A	A	A	C	A	C	A	A	C	A	C	A	A	C	C	A	A	A	C	C	C	C	A	C	C	C	C	C	C	C	C	C	C	C	C	C	C	C
NC_017626	50922	SYN	C	C	C	C	C	C	C	C	C	G	C	G	C	G	C	C	C	C	C	C	G	C	C	C	C	C	C	C	C	C	C	C	C	C	C	C	C	C	C	C	C	C	C	C	C	C	C
NC_017626	50925	SYN	A	A	A	A	A	A	A	A	A	A	A	A	A	A	A	A	A	A	A	A	A	A	A	A	A	A	A	A	A	A	A	A	A	A	A	A	A	A	A	A	A	A	A	A	A	A	A
NC_017626	50930	NSYN	G	G	G	G	G	G	G	G	G	G	G	G	G	G	G	G	G	G	G	G	G	G	G	G	T	G	T	G	G	G	G	G	G	G	G	G	G	G	G	G	G	G	G	G	G	G	G
NC_017626	50952	SYN	C	C	C	C	C	C	C	C	C	C	C	C	C	C	C	C	C	C	C	C	C	C	C	C	C	C	C	C	C	C	C	C	C	C	C	C	C	C	C	C	C	C	T	C	C	C	C
NC_017626	50975	NSYN	C	C	C	C	C	C	C	C	C	C	C	C	C	C	C	C	C	C	C	C	C	C	C	C	C	C	C	C	C	C	C	C	C	C	C	C	C	C	C	C	C	C	C	C	C	C	C
NC_017626	50982	SYN	T	T	T	T	T	T	T	T	T	T	C	T	T	T	T	C	T	T	C	T	T	T	T	T	T	T	T	T	T	T	T	T	T	T	T	T	T	T	T	T	T	T	T	T	T	T	T
NC_017626	50997	SYN	C	C	T	T	C	C	T	C	T	C	T	C	T	C	C	T	C	T	T	T	C	C	T	T	C	C	C	T	C	T	T	C	T	T	T	T	T	T	T	C	T	T	T	T	T	T	T
NC_017626	51014	NSYN	C	C	C	C	C	C	C	C	C	T	C	T	C	T	C	C	C	C	C	C	T	C	C	C	C	C	C	C	C	C	C	C	C	C	C	C	C	C	C	C	C	C	C	C	C	C	C
NC_017626	51039	SYN	G	G	G	G	G	G	G	G	G	G	G	G	G	G	G	G	G	G	G	G	G	G	G	G	G	G	G	G	G	G	G	G	G	G	G	G	G	G	G	G	G	G	G	G	G	G	G
NC_017626	51061	SYN	T	T	C	C	T	T	C	T	C	C	T	C	C	C	T	T	T	C	T	C	C	T	C	C	T	T	T	C	T	C	C	T	C	C	C	C	C	C	C	T	C	C	C	C	C	C	C
NC_017626	51089	NSYN	C	C	C	C	C	C	T	C	C	C	C	C	C	C	C	C	C	C	C	C	C	C	C	C	C	C	C	C	C	C	C	C	T	T	T	C	C	C	C	C	T	C	C	C	C	C	C
NC_017626	51131	NSYN	G	G	A	G	G	G	G	G	G	G	G	G	G	G	G	G	G	G	G	G	G	G	G	G	G	G	G	A	G	G	G	G	G	G	G	A	G	G	G	G	G	G	G	G	G	G	G
NC_017626	51144	SYN	C	C	C	C	T	T	C	T	C	C	T	C	C	C	C	T	T	C	T	C	C	C	C	C	C	C	C	C	C	C	C	C	C	C	C	C	C	C	C	C	C	C	C	C	C	C	C
NC_017626	51150	SYN	T	T	T	T	T	T	T	C	T	T	C	T	T	T	T	C	T	T	C	T	T	T	T	T	T	T	T	T	T	T	T	T	T	T	T	T	T	T	T	T	T	T	T	T	T	T	T
NC_017626	51165	SYN	C	C	C	C	T	T	C	C	C	C	C	C	C	C	C	C	T	C	C	C	C	C	C	C	C	C	C	C	C	C	C	C	C	C	C	C	C	C	C	C	C	C	C	C	C	C	C
NC_017626	51201	SYN	T	T	T	T	T	T	T	C	T	T	C	T	T	T	C	C	T	T	C	T	T	T	T	T	T	T	T	T	C	T	T	T	T	T	T	T	T	T	T	C	T	T	T	T	T	T	T
NC_017626	51204	SYN	G	G	G	A	G	G	A	G	A	A	G	A	A	A	G	G	G	A	G	A	A	G	G	G	G	G	G	G	G	A	A	G	A	A	A	G	A	A	A	G	A	A	G	A	A	A	A
NC_017626	51210	SYN	C	C	C	C	C	C	C	C	C	C	C	C	C	C	T	C	C	C	C	C	C	C	C	C	C	C	C	C	T	C	C	C	C	C	C	C	C	C	C	T	C	C	C	C	C	C	C
NC_017626	51216	SYN	C	C	C	C	C	C	C	T	C	C	C	C	C	C	C	C	C	C	C	C	C	C	C	C	C	C	C	C	C	C	C	C	C	C	C	C	C	C	C	C	C	C	C	C	C	C	C
NC_017626	51228	SYN	G	A	A	G	G	G	G	G	G	G	G	G	G	G	G	G	G	G	G	G	G	G	A	A	A	G	A	A	G	G	G	G	G	G	G	A	G	G	G	G	G	G	A	G	G	G	G
NC_017626	51229	SYN	T	T	T	C	C	C	C	C	C	C	C	C	C	C	T	C	C	C	C	C	C	T	T	T	T	T	T	T	T	C	C	T	C	C	C	T	C	C	C	T	C	C	T	C	C	C	C
NC_017626	51239	NSYN	C	C	C	C	C	C	C	C	C	C	C	C	C	C	C	C	C	C	C	C	C	C	C	C	C	C	C	C	C	C	C	C	C	C	C	T	C	C	C	C	C	C	C	C	C	C	C
NC_017626	51246	SYN	C	C	C	C	T	T	C	C	C	C	C	C	C	C	C	C	T	C	C	C	C	C	C	C	C	C	C	C	C	C	C	C	C	C	C	C	C	C	C	C	C	C	C	C	C	C	C
NC_017626	51249	SYN	T	C	C	T	T	T	T	T	T	T	T	T	T	T	T	T	T	T	T	T	T	T	C	C	C	T	C	C	T	T	T	T	T	T	T	C	T	T	T	T	T	T	C	T	T	T	T
NC_017626	51330	SYN	G	G	G	G	G	G	G	G	G	G	G	G	G	G	G	G	G	G	G	G	G	G	G	G	G	G	G	G	G	G	G	G	G	G	G	G	G	G	G	G	G	G	G	G	G	G	G
NC_017626	51342	SYN	C	C	G	C	C	G	C	C	C	C	C	C	C	C	C	C	C	C	C	C	C	C	G	G	G	C	G	G	C	C	C	C	C	C	C	G	C	C	C	C	C	C	G	C	C	C	C
NC_017626	51351	SYN	T	C	C	T	C	C	T	C	T	T	C	T	T	T	T	C	C	T	C	T	T	T	C	C	C	T	C	C	T	T	T	T	T	T	T	C	T	T	T	T	T	T	C	T	T	T	T
NC_017626	51366	SYN	G	A	A	A	A	A	A	A	A	A	A	A	A	A	A	A	A	A	A	A	A	G	A	A	A	G	A	A	A	A	A	G	A	A	A	A	A	A	A	A	A	A	A	A	A	A	A
NC_017626	51373	NSYN	A	G	G	G	G	G	G	G	G	G	G	G	G	G	G	G	G	G	G	G	G	A	G	G	G	A	G	G	G	G	G	A	G	G	G	G	G	G	G	G	G	G	G	G	G	G	G
NC_017626	51396	SYN	C	T	C	C	T	T	C	C	C	C	T	C	C	C	C	T	T	C	T	C	C	C	C	C	T	C	T	C	C	C	C	C	C	C	C	C	C	C	C	C	C	C	C	C	C	C	C
NC_017626	51402	SYN	T	T	T	T	T	T	T	T	T	T	T	T	T	T	T	T	T	T	T	T	T	T	T	T	T	T	T	T	T	T	T	T	T	T	T	T	T	C	T	T	T	T	T	T	T	T	T
NC_017626	51414	SYN	T	C	C	T	C	C	T	T	T	T	C	T	T	T	T	C	C	C	C	T	T	T	C	C	C	T	C	C	T	T	C	T	T	T	T	C	T	T	T	T	T	T	C	T	T	T	T
NC_017626	51430	SYN	C	C	C	C	T	T	C	C	C	C	T	C	C	C	C	T	T	C	T	C	C	C	C	C	C	C	C	C	C	C	C	C	C	C	C	C	C	C	C	C	C	C	C	C	C	C	C
NC_017626	51442	SYN	C	C	T	C	C	C	C	T	C	C	C	C	C	C	C	C	C	C	C	C	C	C	T	T	C	C	C	T	C	C	T	C	C	C	C	T	C	C	C	C	C	C	T	C	C	C	C
NC_017626	51453	SYN	G	G	G	G	G	G	G	G	G	G	A	G	G	G	G	A	G	G	A	G	G	G	G	G	G	G	G	G	G	G	G	G	G	G	G	G	G	G	G	G	G	G	G	G	G	G	G
NC_017626	51462	SYN	A	G	G	A	G	G	A	G	A	A	G	A	A	A	A	G	G	A	G	A	A	A	G	G	G	A	G	G	A	A	G	A	A	A	A	G	A	A	A	A	A	A	G	A	A	A	A
NC_017626	51501	SYN	A	A	G	A	A	A	A	A	A	A	A	A	G	A	A	A	A	A	A	A	A	A	G	G	G	A	G	G	A	G	A	A	A	A	A	G	A	A	A	A	A	A	G	A	A	G	G
NC_017626	51510	SYN	C	C	C	C	C	C	C	C	C	C	C	C	A	C	C	C	C	C	C	C	C	C	C	C	A	C	A	C	C	A	C	C	C	C	C	C	C	C	C	C	C	C	C	C	C	A	A
NC_017626	51515	NSYN	C	C	C	C	C	C	C	C	C	C	C	C	C	C	C	C	C	C	C	C	C	C	C	C	C	C	C	C	C	C	C	C	C	C	C	C	C	C	C	C	C	C	T	C	C	C	C
NC_017626	51519	SYN	G	G	G	G	G	G	G	G	G	G	G	G	G	G	G	G	G	G	G	G	G	G	G	G	G	G	G	G	G	G	A	G	G	G	G	G	G	G	G	G	G	G	G	G	G	G	G
NC_017626	51528	SYN	G	G	G	G	A	A	G	G	G	G	A	G	G	G	G	A	A	G	A	G	G	G	G	G	G	G	G	G	G	G	A	G	G	G	G	G	G	G	G	G	G	G	G	G	G	G	G
NC_017626	51530	NSYN	G	G	G	G	G	G	G	G	G	G	G	G	G	G	G	G	G	G	G	G	G	G	G	G	G	G	G	G	G	G	G	G	G	G	G	G	G	G	G	G	G	G	G	A	G	G	G
NC_017626	51531	SYN	T	T	C	T	C	C	T	C	T	T	C	T	C	T	T	C	C	T	C	T	T	T	C	C	C	T	C	C	T	C	T	T	T	T	T	C	T	T	T	T	T	T	C	T	T	C	C
NC_017626	51595	SYN	C	C	T	T	C	T	T	T	T	T	C	T	T	T	C	C	C	T	C	T	T	C	T	T	T	C	T	T	C	T	T	C	T	T	T	T	T	T	T	C	T	T	T	T	T	T	T
NC_017626	51600	SYN	C	C	T	T	C	T	T	T	T	T	C	T	T	T	C	C	C	T	C	T	T	C	T	T	T	C	T	T	C	T	T	C	T	T	T	T	T	T	T	C	T	T	T	T	T	T	T
NC_017626	51613	SYN	T	T	T	T	C	C	T	C	T	T	C	T	T	T	T	C	C	T	C	T	T	T	T	T	T	T	T	T	T	T	T	T	T	T	T	T	T	T	T	T	T	T	T	T	T	T	T
NC_017626	51624	SYN	T	T	T	T	T	T	T	T	T	T	T	T	T	T	C	T	T	T	T	T	T	T	T	T	T	T	T	T	C	T	T	T	T	T	T	T	T	T	T	C	T	T	T	T	T	T	T
NC_017626	51648	SYN	C	C	C	C	C	C	C	C	C	C	C	C	T	C	C	C	C	C	C	C	C	C	C	C	C	C	C	C	C	T	T	C	C	C	C	C	C	C	C	C	C	C	C	C	C	T	T
NC_017626	51699	SYN	T	C	C	C	C	C	C	C	C	C	C	C	C	C	T	C	C	C	C	C	C	T	C	C	C	T	C	C	T	C	C	T	C	C	C	C	C	C	C	T	C	C	C	C	C	C	C
NC_017626	51756	SYN/SYN	C	T	G	G	G	G	G	C	G	G	G	G	G	G	G	G	G	G	G	G	G	C	G	G	G	C	G	G	G	G	G	C	G	G	G	G	G	G	G	G	G	G	G	G	G	G	G
NC_017626	51777	SYN	G	T	T	T	T	T	T	G	T	T	T	T	T	T	T	T	T	T	T	T	T	G	T	T	T	G	T	T	T	T	T	G	T	T	T	T	T	T	T	T	T	T	T	T	T	T	T
NC_017626	51786	SYN	C	C	T	C	C	C	C	C	C	C	T	C	T	C	C	T	C	C	T	C	C	C	T	T	T	C	T	T	C	T	C	C	C	C	C	T	C	C	C	C	C	C	T	C	C	T	T
NC_017626	51804	SYN	C	C	T	T	T	T	T	C	T	T	T	T	T	T	C	T	T	T	T	T	T	C	T	T	T	C	T	T	C	T	T	C	T	T	T	T	T	T	T	C	T	T	T	T	T	T	T
NC_017626	51810	SYN	C	C	C	C	C	C	C	C	C	C	T	C	T	C	C	T	C	C	T	C	C	C	C	C	T	C	T	C	C	T	C	C	C	C	C	C	C	C	C	C	C	C	C	C	C	T	T
NC_017626	51825	SYN	G	C	G	C	G	G	C	G	C	C	G	C	G	C	G	G	G	C	G	C	C	G	G	G	G	G	G	G	G	G	C	G	C	C	C	G	C	C	C	G	C	C	G	C	C	G	G
NC_017626	51849	SYN	T	T	T	T	T	T	T	T	T	T	T	T	T	T	C	T	T	T	T	T	T	T	T	T	T	T	T	T	C	T	T	T	T	T	T	T	T	T	T	C	T	T	T	T	T	T	T
NC_017626	51861	SYN	G	A	G	G	G	G	G	A	G	G	G	G	G	G	G	G	G	G	G	G	G	G	G	G	G	G	G	G	G	G	G	G	G	G	G	G	G	G	G	G	G	G	G	G	G	G	G
NC_017626	51864	SYN	A	A	G	A	A	A	A	A	A	A	A	A	G	A	G	A	A	A	A	A	A	A	G	G	A	A	A	G	G	G	A	A	A	A	A	G	A	A	A	G	A	A	G	A	A	G	G
NC_017626	51876	SYN	C	C	T	C	C	C	C	C	C	C	C	C	T	C	C	C	C	C	C	C	C	C	T	T	C	C	C	T	C	T	C	C	C	C	C	T	C	C	C	C	C	C	T	C	C	T	T
NC_017626	51903	SYN	C	C	T	C	C	C	C	C	C	C	C	C	T	C	C	C	C	C	C	C	C	C	T	T	C	C	C	T	C	T	C	C	C	C	C	T	C	C	C	C	C	C	T	C	C	T	T
NC_017626	51909	SYN	T	T	C	T	T	T	T	T	T	T	T	T	C	T	T	T	T	T	T	T	T	T	C	C	T	T	T	C	T	C	T	T	T	T	T	C	T	T	T	T	T	T	C	T	T	C	C
NC_017626	51911	NSYN	C	C	C	C	C	C	C	C	C	C	T	C	C	C	C	T	C	C	T	C	C	C	C	C	C	C	C	C	C	C	C	C	C	C	C	C	C	C	C	C	C	C	C	C	C	C	C
NC_017626	51915	SYN	G	G	G	G	G	G	G	G	G	G	G	G	G	G	A	G	G	G	G	G	G	G	G	G	A	G	A	G	A	G	G	G	G	G	G	G	G	G	G	A	G	G	G	G	G	G	G
NC_017626	51945	SYN	C	C	C	C	C	C	C	C	C	C	C	C	T	C	C	C	C	C	C	C	C	C	C	C	C	C	C	C	C	T	C	C	C	C	C	C	C	C	C	C	C	C	C	C	C	T	T
NC_017626	51948	SYN	C	C	C	C	T	T	C	C	C	C	T	C	C	C	T	T	T	C	T	C	C	C	C	C	T	C	T	C	T	C	C	C	C	C	C	C	C	C	C	T	C	C	C	C	C	C	C
NC_017626	51972	SYN	G	G	A	G	G	G	G	G	G	G	A	G	A	G	A	A	G	G	A	G	G	G	A	A	A	G	A	A	A	A	G	G	G	G	G	A	G	G	G	A	G	G	A	G	G	A	A
NC_017626	52066	NSYN	A	A	A	A	A	A	G	A	A	A	A	A	A	A	A	A	A	A	A	A	A	A	A	A	A	A	A	A	A	A	A	A	G	G	G	A	A	A	A	A	G	A	A	A	A	A	A
NC_017626	52073	SYN	A	G	G	G	G	G	G	G	G	G	G	G	G	G	G	G	G	G	G	G	G	A	G	G	G	A	G	G	G	G	G	A	G	G	G	G	G	G	G	G	G	G	G	G	G	G	G
NC_017626	52097	SYN	C	C	T	C	C	C	C	C	C	C	T	C	T	C	T	T	C	C	T	C	C	C	T	T	T	C	T	T	T	T	C	C	C	C	C	T	C	C	C	T	C	C	T	C	C	T	T
NC_017626	52166	SYN	C	C	C	C	C	C	C	C	C	C	A	C	C	C	C	A	C	C	A	C	C	C	C	C	C	C	C	C	C	C	C	C	C	C	C	C	C	C	C	C	C	C	C	C	C	C	C
NC_017626	52169	SYN	T	T	T	T	C	C	T	T	T	T	C	T	T	T	T	C	C	T	C	T	T	T	T	T	T	T	T	T	T	T	T	T	T	T	T	T	T	T	T	T	T	T	T	T	T	T	T
NC_017626	52175	SYN	C	C	C	C	T	T	C	C	C	C	T	C	C	C	C	T	T	C	T	C	C	C	C	C	C	C	C	C	C	C	C	C	C	C	C	C	C	C	C	C	C	C	C	C	C	C	C
NC_017626	52184	SYN	C	C	C	C	T	T	C	C	C	C	C	C	C	C	C	C	T	C	C	C	C	C	C	C	C	C	C	C	C	C	C	C	C	C	C	C	C	C	C	C	C	C	C	C	C	C	C
NC_017626	52211	SYN	T	T	T	T	C	C	T	T	T	T	T	T	T	T	T	T	C	T	T	T	T	T	T	T	T	T	T	T	T	T	T	T	T	T	T	T	T	T	T	T	T	T	T	T	T	T	T
NC_017626	52280	NSYN/SYN	C	C	C	C	T	T	C	A	C	C	T	C	C	C	C	T	T	C	T	C	C	C	C	C	C	C	C	C	C	C	C	C	C	C	C	C	C	C	C	C	C	C	C	C	C	C	C
NC_017626	52316	intergenic	T	C	C	T	T	T	T	C	T	T	T	T	T	T	C	T	T	T	T	T	T	T	C	C	T	T	T	C	C	T	T	T	T	T	T	C	T	T	T	C	T	T	C	T	T	T	T
NC_017626	52374	SYN	C	C	C	C	C	C	C	T	C	C	C	C	C	C	C	C	C	C	C	C	C	C	C	C	C	C	C	C	C	C	C	C	C	C	C	C	C	C	C	C	C	C	C	C	C	C	C
NC_017626	52380	SYN	C	C	C	C	T	T	C	C	C	C	C	C	C	C	C	C	T	C	C	C	C	C	C	C	C	C	C	C	C	C	C	C	C	C	C	C	C	C	C	C	C	C	C	C	C	C	C
NC_017626	52389	SYN	C	C	C	C	T	T	C	C	C	C	C	C	C	C	C	C	T	C	C	C	C	C	C	C	C	C	C	C	C	C	C	C	C	C	C	C	C	C	C	C	C	C	C	C	C	C	C
NC_017626	52392	SYN	T	T	T	A	T	T	A	T	A	A	T	A	A	A	T	T	T	A	T	A	A	T	T	T	T	T	T	T	T	A	A	T	A	A	A	T	A	A	A	T	A	A	T	A	A	A	A
NC_017626	52422	SYN	C	C	C	C	C	C	C	C	C	C	C	C	C	C	T	C	C	C	C	C	C	C	C	C	C	C	C	C	T	C	C	C	C	C	C	C	C	C	C	C	C	C	C	C	C	C	C
NC_017626	52464	SYN	T	C	C	C	C	C	C	C	C	C	C	C	C	C	C	C	C	C	C	C	C	T	C	C	C	T	C	C	C	C	C	T	C	C	C	C	C	C	C	C	C	C	C	C	C	C	C
NC_017626	52485	SYN/SYN	T	C	G	T	T	T	T	C	T	T	C	T	T	T	T	C	T	T	C	T	C	T	G	G	C	T	C	G	T	T	T	T	T	T	T	G	T	T	T	T	T	T	G	T	T	T	T
NC_017626	52494	SYN	G	G	G	A	G	G	A	G	A	A	G	A	A	A	G	G	G	A	G	A	G	G	G	G	G	G	G	G	G	A	A	G	A	A	A	G	A	A	A	G	A	A	G	A	A	A	A
NC_017626	52522	SYN	C	C	C	T	C	C	T	C	T	T	C	T	T	T	C	C	C	T	C	T	C	C	C	C	C	C	C	C	C	T	C	C	T	T	T	C	T	T	T	C	T	T	C	T	T	T	T
NC_017626	52527	SYN	C	C	C	C	C	C	C	C	C	C	C	C	C	C	T	C	C	C	C	C	C	C	C	C	C	C	C	C	T	C	C	C	C	C	C	C	C	C	C	T	C	C	C	C	C	C	C
NC_017626	52539	SYN	C	C	C	C	C	C	C	T	C	C	C	C	C	C	C	C	C	C	C	C	C	C	C	C	C	C	C	C	C	C	C	C	C	C	C	C	C	C	C	C	C	C	C	C	C	C	C
NC_017626	52572	SYN	C	C	T	C	C	C	C	C	C	C	T	C	C	C	C	T	C	C	T	C	C	C	T	T	C	C	C	T	C	C	C	C	C	C	C	T	C	C	C	C	C	C	T	C	C	C	C
NC_017626	52578	SYN	C	C	T	T	C	C	T	C	T	T	T	T	T	T	C	T	C	T	T	T	C	C	T	T	C	C	C	T	C	T	C	C	T	T	T	T	T	T	T	C	T	T	T	T	T	T	T
NC_017626	52599	SYN	C	C	C	C	C	C	C	C	C	C	C	C	A	C	C	C	C	C	C	C	C	C	C	C	C	C	C	C	C	A	C	C	C	C	C	C	C	C	C	C	C	C	C	C	C	A	A
NC_017626	52651	NSYN	A	A	A	A	A	A	A	G	A	A	A	A	A	A	A	A	A	A	A	A	A	A	A	A	A	A	A	A	A	A	A	A	A	A	A	A	A	A	A	A	A	A	A	A	A	A	A
NC_017626	52659	SYN	T	T	T	T	C	C	T	T	T	T	C	T	T	T	C	C	C	T	C	C	T	T	T	T	T	T	T	T	C	T	T	T	T	T	T	T	T	C	C	C	T	T	T	T	T	T	T
NC_017626	52668	SYN	C	C	C	C	C	C	C	C	C	C	C	C	C	C	T	C	C	C	C	T	C	C	C	C	C	C	C	C	T	C	C	C	C	C	C	C	C	T	T	T	C	C	C	C	C	C	C
NC_017626	52680	SYN	G	G	G	G	A	A	G	G	G	G	G	G	G	G	G	G	A	G	G	G	G	G	G	G	G	G	G	G	G	G	G	G	G	G	G	G	G	G	G	G	G	G	G	G	G	G	G
NC_017626	52695	SYN	T	T	T	T	T	T	T	T	T	T	C	T	T	T	T	C	T	C	C	T	T	T	T	T	T	T	T	T	T	T	T	T	T	T	T	T	T	T	T	T	T	T	T	T	T	T	T
NC_017626	52728	SYN	C	C	C	C	C	C	C	C	C	C	T	C	C	C	C	T	C	C	T	C	C	C	C	C	C	C	C	C	C	C	C	C	C	C	C	C	C	C	C	C	C	C	C	C	C	C	C
NC_017626	52746	SYN	C	C	C	C	T	T	C	C	C	C	C	C	C	C	C	C	T	C	C	C	C	C	C	C	C	C	C	C	C	C	C	C	C	C	C	C	C	C	C	C	C	C	C	C	C	C	C
NC_017626	52773	SYN	A	A	G	G	G	G	A	A	G	G	A	G	A	G	G	A	G	G	A	G	A	A	G	G	G	A	G	G	G	A	A	A	A	A	A	G	G	G	G	G	A	G	G	G	G	A	A
NC_017626	52791	SYN	C	C	T	C	T	T	C	C	C	C	C	C	C	C	C	C	T	T	C	C	C	C	T	T	T	C	T	T	C	C	C	C	C	C	C	T	C	C	C	C	C	C	T	C	C	C	C
NC_017626	52797	SYN	C	C	G	C	G	G	C	C	C	C	C	C	C	C	C	C	G	G	C	C	C	C	G	G	G	C	G	G	C	C	C	C	C	C	C	G	C	C	C	C	C	C	G	C	C	C	C
NC_017626	52821	SYN	C	C	T	C	C	C	C	C	C	C	C	C	C	C	C	C	C	T	C	C	C	C	T	T	T	C	T	T	C	C	C	C	C	C	C	T	C	C	C	C	C	C	T	C	C	C	C
NC_017626	52836	SYN	C	C	C	C	C	C	C	C	C	C	T	C	C	C	C	T	C	C	T	C	C	C	C	C	C	C	C	C	C	C	C	C	C	C	C	C	C	C	C	C	C	C	C	C	C	C	C
NC_017626	53334	SYN	A	A	A	G	G	G	G	A	G	G	G	G	G	G	G	G	G	G	G	G	G	A	A	A	G	A	G	A	G	G	G	A	G	G	G	A	G	G	G	G	G	G	A	G	G	G	G
NC_017626	53370	SYN	C	C	C	C	A	A	C	C	C	C	C	C	C	C	C	C	A	C	C	C	C	C	C	C	C	C	C	C	C	C	C	C	C	C	C	C	C	C	C	C	C	C	C	C	C	C	C
NC_017626	53397	SYN	C	C	C	C	T	T	C	C	C	C	C	C	C	C	C	C	T	C	C	C	C	C	C	C	C	C	C	C	C	C	C	C	C	C	C	C	C	C	C	C	C	C	C	C	C	C	C
NC_017626	53403	SYN	G	G	G	G	G	G	G	G	G	G	A	G	G	G	G	A	G	G	A	G	G	G	G	G	G	G	G	G	G	G	G	G	G	G	G	G	G	G	G	G	G	G	G	G	G	G	G
NC_017626	53433	SYN	A	A	A	A	G	G	A	A	A	A	A	A	A	A	A	A	G	A	A	A	A	A	A	A	A	A	A	A	A	A	A	A	A	A	A	A	A	A	A	A	A	A	A	A	A	A	A
NC_017626	53445	SYN/SYN	G	G	A	A	G	G	A	A	A	A	A	A	A	A	A	A	G	T	A	A	A	G	A	A	A	G	A	A	A	A	A	G	A	A	A	A	A	A	A	A	A	A	A	A	A	A	A
NC_017626	53481	SYN	C	C	C	C	C	C	C	C	C	C	C	C	C	C	C	C	C	C	C	C	C	C	C	C	T	C	T	C	C	C	C	C	C	C	C	C	C	C	C	C	C	C	C	C	C	C	C
NC_017626	53487	SYN	T	T	T	C	C	C	C	C	C	C	T	C	T	C	C	T	C	T	T	C	C	T	T	T	T	T	T	T	C	T	C	T	C	C	C	T	C	C	C	C	C	C	T	C	C	T	T
NC_017626	53499	SYN	C	C	C	C	T	T	C	C	C	C	T	C	C	C	C	T	T	C	T	C	C	C	C	C	C	C	C	C	C	C	C	C	C	C	C	C	C	C	C	C	C	C	C	C	C	C	C
NC_017626	53520	SYN	G	G	A	G	G	G	G	A	G	G	G	G	G	G	G	G	G	G	G	G	G	G	A	A	A	G	A	A	G	G	G	G	G	G	G	A	G	G	G	G	G	G	A	G	G	G	G
NC_017626	53535	SYN	T	T	T	T	T	T	T	T	T	T	C	T	T	T	T	C	T	T	C	T	T	T	T	T	T	T	T	T	T	T	T	T	T	T	T	T	T	T	T	T	T	T	T	T	T	T	T
NC_017626	53560	SYN	C	C	C	C	T	T	C	C	C	C	C	C	C	C	C	C	T	C	C	C	C	C	C	C	C	C	C	C	C	C	C	C	C	C	C	C	C	C	C	C	C	C	C	C	C	C	C
NC_017626	53606	NSYN	C	C	C	C	C	C	C	C	C	T	C	T	C	T	C	C	C	C	C	C	C	C	C	C	C	C	C	C	C	C	C	C	C	C	C	C	C	C	C	C	C	C	C	C	C	C	C
NC_017626	53628	SYN	A	A	G	G	G	G	G	A	G	G	G	G	G	G	G	G	G	G	G	G	G	A	G	G	G	A	G	G	G	G	G	A	G	G	G	G	G	G	G	G	G	G	G	G	G	G	G
NC_017626	53643	SYN	G	G	G	A	G	G	A	G	A	A	G	A	G	A	A	G	G	G	G	A	A	G	G	G	G	G	G	G	A	G	A	G	A	A	A	G	A	A	A	A	A	A	G	A	A	G	G
NC_017626	53658	SYN	G	G	G	G	G	G	G	G	G	G	C	G	G	G	G	C	G	C	C	G	G	G	G	G	G	G	G	G	G	G	G	G	G	G	G	G	G	G	G	G	G	G	G	G	G	G	G
NC_017626	53679	SYN	A	A	G	G	A	A	G	A	G	G	G	G	G	G	G	G	A	G	G	G	G	A	G	G	G	A	G	G	G	G	G	A	G	G	G	G	G	G	G	G	G	G	G	G	G	G	G
NC_017626	53731	intergenic	C	C	C	C	C	C	C	T	C	C	C	C	C	C	C	C	C	C	C	C	C	C	C	C	C	C	C	C	C	C	C	C	C	C	C	C	C	C	C	C	C	C	C	C	C	C	C
NC_017626	53735	intergenic	T	T	T	A	T	T	T	T	A	T	T	T	T	T	T	T	T	T	T	T	T	T	T	T	T	T	T	T	T	T	T	T	T	T	T	T	A	T	T	T	T	A	T	A	T	T	T
NC_017626	53775	intergenic	A	A	T	T	T	T	T	T	T	T	T	T	T	T	T	T	T	A	T	T	T	A	T	T	T	A	T	T	T	T	T	A	T	T	T	T	T	T	T	T	T	T	T	T	T	T	T
NC_017626	53790	intergenic	A	A	C	C	C	C	C	A	C	C	C	C	C	C	C	C	C	A	C	C	C	A	C	C	C	A	C	C	C	C	C	A	C	C	C	C	C	C	C	C	C	C	C	C	C	C	C
NC_017626	53801	SYN	C	C	T	T	T	T	T	C	T	T	T	T	T	T	T	T	T	C	T	T	T	C	T	T	T	C	T	T	T	T	T	C	T	T	T	T	T	T	T	T	T	T	T	T	T	T	T
NC_017626	53876	NSYN	T	A	A	A	A	A	A	A	A	A	A	A	A	A	A	A	A	A	A	A	A	T	A	A	A	T	A	A	A	A	A	T	A	A	A	A	A	A	A	A	A	A	A	A	A	A	A
NC_017626	53942	NSYN	G	G	G	G	G	G	T	G	G	G	G	G	G	G	G	G	G	G	G	G	G	G	G	G	G	G	G	G	G	G	G	G	T	T	T	G	G	G	G	G	T	G	G	G	G	G	G
NC_017626	53969	SYN	C	C	C	C	C	C	C	C	C	C	C	C	T	C	C	C	C	C	C	C	C	C	C	C	C	C	C	C	C	T	C	C	C	C	C	C	C	C	C	C	C	C	C	C	C	T	T
NC_017626	53974	NSYN	G	G	G	G	G	G	G	T	G	G	G	G	G	G	G	G	G	G	G	G	G	G	G	G	G	G	G	G	G	G	G	G	G	G	G	G	G	G	G	G	G	G	G	G	G	G	G
NC_017626	53981	SYN	C	C	T	C	C	C	T	C	C	C	C	C	C	C	C	C	C	C	C	C	C	C	T	T	T	C	T	T	C	C	C	C	T	T	T	T	C	C	C	C	T	C	T	C	C	C	C
NC_017626	54005	SYN	A	A	T	A	A	A	T	A	A	T	T	T	T	T	A	T	A	T	T	A	A	A	T	T	T	A	T	T	A	T	A	A	T	T	T	T	A	A	A	T	T	A	T	A	T	T	T
NC_017626	54011	SYN	C	C	C	C	C	C	T	C	C	C	T	C	C	C	C	T	C	C	T	C	C	C	T	T	T	C	T	C	C	C	C	C	T	T	T	C	C	C	C	C	T	C	T	C	C	C	C
NC_017626	54014	SYN	T	C	C	C	C	C	T	C	C	C	T	C	C	C	C	T	C	T	T	C	C	T	T	T	T	T	T	C	C	C	C	T	T	T	T	C	C	C	C	C	T	C	T	C	C	C	C
NC_017626	54035	SYN	T	T	T	T	T	T	T	T	T	T	C	T	T	T	T	C	T	T	C	T	T	T	T	T	T	T	T	T	T	T	T	T	T	T	T	T	T	T	T	T	T	T	T	T	T	T	T
NC_017626	54038	NSYN	C	C	C	C	C	C	G	C	C	C	C	C	C	C	C	C	C	C	C	C	C	C	G	G	G	C	G	C	C	C	C	C	G	G	G	C	C	C	C	C	G	C	G	C	C	C	C
NC_017626	54041	SYN/SYN	G	G	C	G	G	G	G	G	G	C	A	C	C	C	G	A	G	G	A	G	G	G	G	G	G	G	G	C	G	C	G	G	G	G	G	C	G	G	G	C	G	G	G	G	C	C	C
NC_017626	54062	SYN	C	C	T	C	C	C	C	C	C	T	C	T	T	T	C	C	C	C	C	C	C	C	C	C	C	C	C	T	C	T	C	C	C	C	C	T	C	C	C	T	C	C	C	C	T	T	T
NC_017626	54068	SYN	C	C	C	C	T	T	C	T	C	C	C	C	C	C	C	C	T	C	C	C	C	C	C	C	C	C	C	C	C	C	C	C	C	C	C	C	C	C	C	C	C	C	C	C	C	C	C
NC_017626	54070	NSYN	C	C	C	C	C	C	A	C	C	C	C	C	C	C	C	C	C	C	C	C	C	C	A	A	A	C	A	C	C	C	C	C	A	A	A	C	C	C	C	C	A	C	A	C	C	C	C
NC_017626	54107	SYN	G	G	G	G	G	G	G	G	G	G	G	G	A	G	G	G	G	G	G	G	G	G	G	G	G	G	G	G	G	A	G	G	G	G	G	G	G	G	G	G	G	G	G	G	G	A	A
NC_017626	54152	SYN	C	C	C	C	C	C	C	C	C	C	C	C	T	C	C	C	C	T	C	C	C	C	C	C	C	C	C	C	C	T	C	C	C	C	C	C	C	C	C	C	C	C	C	C	C	T	T
NC_017626	54164	SYN	G	G	G	G	G	G	G	G	G	G	A	G	G	G	G	A	G	G	A	G	G	G	G	G	G	G	G	G	G	G	G	G	G	G	G	G	G	G	G	G	G	G	G	G	G	G	G
NC_017626	54167	SYN	G	G	G	G	A	A	G	G	G	G	G	G	G	G	G	G	A	G	G	G	G	G	G	G	G	G	G	G	G	G	G	G	G	G	G	G	G	G	G	G	G	G	G	G	G	G	G
NC_017626	54215	SYN	A	A	A	A	A	A	A	G	A	A	A	A	A	A	A	A	A	A	A	A	A	A	A	A	A	A	A	A	A	A	A	A	A	A	A	A	A	A	A	A	A	A	A	A	A	A	A
NC_017626	54233	SYN	T	C	C	C	C	C	C	C	C	C	C	C	T	C	C	C	C	C	C	C	C	T	C	C	C	T	C	C	C	T	C	T	C	C	C	C	C	C	C	C	C	C	C	C	C	T	T
NC_017626	54292	NSYN	T	T	T	T	T	T	T	T	T	T	T	T	T	T	T	T	T	T	T	T	T	T	C	C	T	T	T	T	T	T	T	T	T	T	T	T	T	T	T	T	T	T	C	T	T	T	T
NC_017626	54305	SYN	G	G	G	G	G	G	A	G	G	G	G	G	G	G	G	G	G	G	G	G	G	G	G	G	G	G	G	G	G	G	G	G	A	A	A	G	G	G	G	G	A	G	G	G	G	G	G
NC_017626	54311	SYN	A	C	C	C	A	A	C	A	C	C	A	C	C	C	C	A	A	A	A	C	C	A	C	C	C	A	C	C	C	C	C	A	C	C	C	C	C	C	C	C	C	C	C	C	C	C	C
NC_017626	54324	SYN	T	C	C	C	C	C	C	C	C	C	C	C	C	C	C	C	C	C	C	C	C	T	C	C	C	T	C	C	C	C	C	T	C	C	C	C	C	C	C	C	C	C	C	C	C	C	C
NC_017626	54334	NSYN	G	A	A	A	A	A	A	A	A	G	A	G	G	G	G	A	A	A	A	G	G	G	A	A	A	G	A	A	G	G	G	G	A	A	A	A	A	G	G	A	A	A	A	A	A	G	G
NC_017626	54357	SYN	A	T	T	T	T	T	T	T	T	T	T	T	T	T	A	T	T	T	T	A	A	A	T	T	T	A	T	T	A	T	T	A	T	T	T	T	T	A	A	T	T	T	T	T	T	T	T
NC_017626	54363	SYN	G	A	A	A	G	G	A	G	A	A	G	A	G	A	G	G	G	A	G	G	G	G	A	A	A	G	A	A	G	G	G	G	A	A	A	A	A	G	G	A	A	A	A	A	A	G	G
NC_017626	54405	SYN	A	G	G	G	G	G	G	G	G	G	G	G	G	G	G	G	G	G	G	G	G	A	G	G	G	A	G	G	G	G	G	A	G	G	G	G	G	G	G	G	G	G	G	G	G	G	G
NC_017626	54451	SYN	T	C	C	C	C	C	C	C	C	C	C	C	C	C	C	C	C	C	C	C	C	T	C	C	C	T	C	C	C	C	C	T	C	C	C	C	C	C	C	C	C	C	C	C	C	C	C
NC_017626	54456	SYN	G	A	A	A	A	A	A	A	A	A	A	A	A	A	A	A	A	A	A	A	A	G	A	A	A	G	A	A	A	A	A	G	A	A	A	A	A	A	A	A	A	A	A	A	A	A	A
NC_017626	54480	SYN	T	T	T	T	T	T	T	T	T	T	T	T	T	T	C	T	T	C	T	C	C	T	T	T	T	T	T	T	C	T	C	T	T	T	T	T	T	C	C	T	T	T	T	T	T	T	T
NC_017626	54501	SYN/SYN	T	G	G	C	C	C	G	C	C	G	C	G	C	G	C	C	C	C	C	C	C	T	G	G	G	T	G	G	C	C	C	T	G	G	G	G	C	C	C	C	G	C	G	C	G	C	C
NC_017626	54507	SYN	G	G	G	G	A	A	G	G	G	G	G	G	G	G	G	G	A	G	G	G	G	G	G	G	G	G	G	G	G	G	G	G	G	G	G	G	G	G	G	G	G	G	G	G	G	G	G
NC_017626	54552	SYN	G	G	G	G	G	G	G	G	G	G	G	G	G	G	A	G	G	G	G	A	A	G	G	G	G	G	G	G	A	G	A	G	G	G	G	G	G	A	A	G	G	G	G	G	G	G	G
NC_017626	54570	SYN	G	A	A	A	A	A	A	G	A	A	G	A	A	A	A	G	A	A	G	A	A	G	A	A	A	G	A	A	A	A	A	G	A	A	A	A	A	A	A	A	A	A	A	A	A	A	A
NC_017626	54579	SYN	C	C	C	C	T	T	C	T	C	C	T	C	C	C	C	T	T	C	T	C	C	C	C	C	C	C	C	C	C	C	C	C	C	C	C	C	C	C	C	C	C	C	C	C	C	C	C
NC_017626	54580	NSYN	G	G	T	G	G	G	G	G	G	G	G	G	G	G	G	G	G	G	G	G	G	G	G	G	G	G	G	T	G	G	G	G	G	G	G	T	G	G	G	G	G	G	G	G	G	G	G
NC_017626	54582	SYN	T	T	T	T	T	T	T	T	T	T	T	T	T	T	C	T	T	T	T	C	C	T	T	T	T	T	T	T	C	T	C	T	T	T	T	T	T	C	C	T	T	T	T	T	T	T	T
NC_017626	54585	SYN	C	C	C	C	C	C	C	C	C	C	C	C	C	C	C	C	C	T	C	C	C	C	C	C	C	C	C	C	C	C	C	C	C	C	C	C	C	C	C	C	C	C	C	C	C	C	C
NC_017626	54591	SYN	G	G	G	G	G	G	G	G	G	G	G	G	G	G	G	G	G	A	G	G	G	G	G	G	G	G	G	G	G	G	G	G	G	G	G	G	G	G	G	G	G	G	G	G	G	G	G
NC_017626	54609	SYN	C	C	C	C	C	C	C	C	C	C	C	C	C	C	C	C	C	C	C	T	T	C	C	C	C	C	C	C	C	C	T	C	C	C	C	C	C	T	C	C	C	C	C	C	C	C	C
NC_017626	54630	SYN	C	C	C	C	T	T	C	T	C	C	T	C	T	C	C	T	T	C	T	C	C	C	C	C	C	C	C	C	C	T	C	C	C	C	C	C	C	C	C	C	C	C	C	C	C	T	T
NC_017626	54636	SYN	A	A	A	A	A	A	A	A	A	A	G	A	A	A	A	G	A	A	G	A	A	A	A	A	A	A	A	A	A	A	A	A	A	A	A	A	A	A	A	A	A	A	A	A	A	A	A
NC_017626	54664	SYN	T	T	T	T	T	T	T	C	T	T	T	T	T	T	T	T	T	T	T	T	T	T	T	T	T	T	T	T	T	T	T	T	T	T	T	T	T	T	T	T	T	T	T	T	T	T	T
NC_017626	54669	SYN	C	C	C	C	C	C	C	C	C	T	C	T	C	T	C	C	C	C	C	C	C	C	C	C	C	C	C	C	C	C	C	C	C	C	C	C	C	C	C	C	C	C	C	C	C	C	C
NC_017626	54690	SYN/SYN	C	C	C	C	T	T	C	C	C	C	C	C	A	C	C	C	T	A	C	C	C	C	C	C	C	C	C	C	C	A	C	C	C	C	C	C	C	C	C	C	C	C	C	C	C	A	A
NC_017626	54759	SYN	C	C	C	C	C	C	C	C	C	C	C	C	T	C	C	C	C	C	C	C	C	C	C	C	C	C	C	C	C	T	C	C	C	C	C	C	C	C	C	C	C	C	C	C	C	T	T
NC_017626	54768	SYN	G	G	G	G	G	G	G	G	G	G	G	G	G	G	G	G	G	G	G	G	G	G	G	G	G	G	G	G	G	G	A	G	G	G	G	G	G	G	G	G	G	G	G	G	G	G	G
NC_017626	54771	SYN	G	G	G	G	G	G	G	G	G	G	G	G	G	G	G	G	G	G	G	G	G	G	G	G	G	G	G	G	G	G	G	G	G	G	G	G	G	T	G	G	G	G	G	G	G	G	G
NC_017626	54772	SYN	C	C	C	C	C	C	C	T	C	C	C	C	C	C	C	C	C	C	C	C	C	C	C	C	C	C	C	C	C	C	C	C	C	C	C	C	C	C	C	C	C	C	C	C	C	C	C
NC_017626	54789	SYN	G	G	G	G	G	G	G	T	G	G	G	G	G	G	G	G	G	G	G	G	G	G	G	G	G	G	G	G	G	G	G	G	G	G	G	G	G	G	G	G	G	G	G	G	G	G	G
NC_017626	54799	SYN	T	C	C	C	C	C	C	C	C	C	C	C	C	C	C	C	C	C	C	C	C	T	C	C	C	T	C	C	C	C	C	T	C	C	C	C	C	C	C	C	C	C	C	C	C	C	C
NC_017626	54813	SYN	T	T	T	T	C	C	T	C	T	T	C	T	C	T	T	C	C	T	C	T	T	T	T	T	T	T	T	T	T	C	T	T	T	T	T	T	T	T	T	T	T	T	T	T	T	C	C
NC_017626	54889	SYN	T	C	C	C	C	C	C	C	C	C	C	C	C	C	C	C	C	C	C	C	C	T	C	C	C	T	C	C	C	C	C	T	C	C	C	C	C	C	C	C	C	C	C	C	C	C	C
NC_017626	54894	SYN	A	G	G	G	G	G	G	G	G	G	G	G	G	G	G	G	G	A	G	G	G	A	G	G	G	A	G	G	G	G	G	A	G	G	G	G	G	G	G	G	G	G	G	G	G	G	G
NC_017626	54904	SYN	T	T	T	T	T	T	T	T	T	T	C	T	C	T	T	C	T	T	C	T	T	T	T	T	T	T	T	T	T	C	T	T	T	T	T	T	T	T	T	T	T	T	T	T	T	C	C
NC_017626	54921	SYN	T	C	C	C	C	C	C	C	C	C	C	C	C	C	C	C	C	T	C	C	C	T	C	C	C	T	C	C	C	C	C	T	C	C	C	C	C	C	C	C	C	C	C	C	C	C	C
NC_017626	54939	SYN	T	T	T	T	T	T	T	T	T	T	C	T	T	T	T	C	T	T	C	T	T	T	T	T	T	T	T	T	T	T	T	T	T	T	T	T	T	T	T	T	T	T	T	T	T	T	T
NC_017626	54945	SYN/SYN	T	A	A	A	T	T	A	T	A	A	C	A	T	A	A	C	T	T	C	A	A	T	A	A	A	T	A	A	A	T	A	T	A	A	A	A	A	A	A	A	A	A	A	A	A	T	T
NC_017626	54981	SYN	G	G	G	G	G	G	G	A	G	G	G	G	G	G	G	G	G	G	G	G	G	G	G	G	G	G	G	G	G	G	G	G	G	G	G	G	G	G	G	G	G	G	G	G	G	G	G
NC_017626	54993	SYN	T	C	C	C	C	C	C	C	C	C	C	C	C	C	C	C	C	T	C	C	C	T	C	C	C	T	C	C	C	C	C	T	C	C	C	C	C	C	C	C	C	C	C	C	C	C	C
NC_017626	55002	SYN	T	C	C	C	C	C	C	C	C	C	C	C	C	C	C	C	C	C	C	C	C	T	C	C	C	T	C	C	C	C	C	T	C	C	C	C	C	C	C	C	C	C	C	C	C	C	C
NC_017626	55026	SYN	C	C	C	C	T	T	C	T	C	C	T	C	C	C	C	T	T	C	T	C	C	C	C	C	C	C	C	C	C	C	C	C	C	C	C	C	C	C	C	C	C	C	C	C	C	C	C
NC_017626	55077	SYN	C	C	C	C	C	C	C	C	C	T	C	T	C	T	T	C	C	C	C	C	C	C	C	C	C	C	C	C	T	C	C	C	C	C	C	C	C	C	T	C	C	C	C	C	C	C	C
NC_017626	55086	SYN	C	C	C	C	C	C	C	C	C	C	T	C	C	C	C	T	C	C	T	C	C	C	C	C	C	C	C	C	C	C	C	C	C	C	C	C	C	C	C	C	C	C	C	C	C	C	C
NC_017626	55101	SYN	A	G	G	G	G	G	G	G	G	G	A	G	G	G	G	A	G	G	A	G	G	A	G	G	G	A	G	G	G	G	G	A	G	G	G	G	G	G	G	G	G	G	G	G	G	G	G
NC_017626	55113	SYN	A	A	A	A	G	G	A	G	A	A	A	A	A	A	A	A	G	A	A	A	A	A	A	A	A	A	A	A	A	A	A	A	A	A	A	A	A	A	A	A	A	A	A	A	A	A	A
NC_017626	55116	SYN/SYN	G	A	A	A	A	A	A	A	A	A	C	A	A	A	A	C	A	G	C	A	A	G	A	A	A	G	A	A	A	A	A	G	A	A	A	A	A	A	A	A	A	A	A	A	A	A	A
NC_017626	55132	SYN	T	T	T	T	T	T	T	T	T	T	C	T	C	T	T	C	T	T	C	T	T	T	T	T	T	T	T	T	T	C	T	T	T	T	T	T	T	T	T	T	T	T	T	T	T	C	C
NC_017626	55183	NSYN	A	C	C	C	A	A	C	A	C	C	A	C	C	C	C	A	A	A	A	C	C	A	C	C	C	A	C	C	C	C	C	A	C	C	C	C	C	C	C	C	C	C	C	C	C	C	C
NC_017626	55200	SYN	C	C	C	C	C	C	C	C	C	C	T	C	C	C	C	T	C	C	T	C	C	C	C	C	C	C	C	C	C	C	C	C	C	C	C	C	C	C	C	C	C	C	C	C	C	C	C
NC_017626	55210	SYN	T	T	T	T	T	T	T	T	T	T	C	T	T	T	T	C	T	T	C	T	T	T	T	T	T	T	T	T	T	T	T	T	T	T	T	T	T	T	T	T	T	T	T	T	T	T	T
NC_017626	55272	SYN	G	A	A	A	G	G	A	G	A	A	G	A	G	A	A	G	G	G	G	A	A	G	A	A	A	G	A	A	A	G	A	G	A	A	A	A	A	A	A	A	A	A	A	A	A	G	G
NC_017626	55293	SYN	C	T	T	T	C	C	T	C	T	T	C	T	C	T	T	C	C	C	C	T	T	C	T	T	T	C	T	T	T	C	T	C	T	T	T	T	T	T	T	T	T	T	T	T	T	C	C
NC_017626	55306	SYN	T	T	T	T	C	C	T	C	T	T	T	T	C	T	T	T	C	T	T	T	T	T	T	T	T	T	T	T	T	C	T	T	T	T	T	T	T	T	T	T	T	T	T	T	T	C	C
NC_017626	55320	SYN	C	C	C	C	C	C	C	C	C	C	T	C	C	C	C	T	C	T	T	C	C	C	C	C	C	C	C	C	C	C	C	C	C	C	C	C	C	C	C	C	C	C	C	C	C	C	C
NC_017626	55341	SYN	A	A	A	A	A	A	A	A	A	A	A	A	A	A	A	A	A	G	A	A	A	A	A	A	A	A	A	A	A	A	A	A	A	A	A	A	A	A	A	A	A	A	A	A	A	A	A
NC_017626	55347	SYN	C	C	C	C	T	T	C	T	C	C	T	C	T	C	C	T	T	T	T	C	C	C	C	C	C	C	C	C	C	T	C	C	C	C	C	C	C	C	C	C	C	C	C	C	C	T	T
[truncated: 153,434 more rows]
[truncated: 18 more columns]
